# Supplementary material for: Rare copy-number variants as modulators of common disease susceptibility
Source: Genome Med. 2024 Jan 8;16:5. doi: 10.1186/s13073-023-01265-5 (PMC10773105; doi:10.1186/s13073-023-01265-5)
Supplement: Supplementary file 3 — Additional file 3: Supplemental Tables. Table S1. Disease epidemiology. Table S2. Covariate selection and probe prefiltering. Table S3. Genomic inflation of genotypic Fisher test p-values. Table S4. Genome-wide significant CNV-GWAS associations. Table S5. BMI adjustment for possibly confounded CNV-disease associations. Table S6. CNV region characteristics. Table S7. Impact of the CNV burden on disease risk. Table S8. Disease variance explained by the CNV burden. [file 13073_2023_1265_MOESM3_ESM.xlsx]

## Sheet: Table_S1
Table S1. Disease epidemiology
Disease definition: - PHENO: short disease name used throughout the Additional file 3, with full name and corresponding ICD-10 chapters in adjacent columns. - include_ICD10: ICD-10 codes on the incluson list to define cases (UK Biobank #41270). Unless subcodes are specified, all are considered. - exclude_SR_disease: Self-reported (SR) disease codes (#20002) that lead to an individual's exclusion …
Disease definition							UK Biobank (UKBB; discovery cohort)					Estonian Biobank (EstBB; replication cohort)
PHENO	description	chapter_ICD10	include_ICD10	exclude_SR_disease	exclude_SR_cancer	exclude_ICD10	count_case_UKBB	count_ctrl_UKBB	count_excluded_UKBB	mean_onset_UKBB [years]	SD_onset_UKBB	count_case_EstBB	count_ctrl_EstBB	count_excluded_EstBB
BC	breast cancer	sex-specific	C50	1233, 1238, 1432, 1659	1001, 1002, 1003, 1004, 1005, 1006, 1007, 1008, 1009, 1010, 1011, 1012, 1013, 1014, 1015, 1016, 1017, 1018, 1019, 1020, 1021, 1022, 1023, 1024, 1025, 1026, 1027, 1028, 1029, 1030, 1031, 1032, 1033, 1034, 1035, 1036, 1037, 1038, 1039, 1040, 1041, 1042, 1043, 1044, 1045, 1046, 1047, 1048, 1049, 1050, 1051, 1052, 1053, 1056, 1057, 1058, 1059, 1060, 1061, 1062, 1063, 1064, 1065, 1066, 1067, 1068, 106…	C01, C02, C03, C04, C05, C06, C07, C08, C09, C10, C11, C12, C13, C14, C15, C16, C17, C18, C19, C20, C21, C22, C23, C24, C25, C26, C27, C28, C29, C30, C31, C32, C33, C34, C35, C36, C37, C38, C39, C40, C41, C42, C43, C44, C45, C46, C47, C48, C50, C51, C52, C53, C54, C55, C56, C57, C58, C59, C60, C61, C62, C63, C64, C65, C66, C67, C68, C69, C70, C71, C72, C73, C74, C75, C76, C77, C78, C79, C80, C81,…	11589	111545	208388	60.6343	9.17393	980	31445	57786
OC	ovarian cancer	sex-specific	C56	1233, 1238, 1432, 1659	1001, 1002, 1003, 1004, 1005, 1006, 1007, 1008, 1009, 1010, 1011, 1012, 1013, 1014, 1015, 1016, 1017, 1018, 1019, 1020, 1021, 1022, 1023, 1024, 1025, 1026, 1027, 1028, 1029, 1030, 1031, 1032, 1033, 1034, 1035, 1036, 1037, 1038, 1039, 1040, 1041, 1042, 1043, 1044, 1045, 1046, 1047, 1048, 1049, 1050, 1051, 1052, 1053, 1056, 1057, 1058, 1059, 1060, 1061, 1062, 1063, 1064, 1065, 1066, 1067, 1068, 106…	C01, C02, C03, C04, C05, C06, C07, C08, C09, C10, C11, C12, C13, C14, C15, C16, C17, C18, C19, C20, C21, C22, C23, C24, C25, C26, C27, C28, C29, C30, C31, C32, C33, C34, C35, C36, C37, C38, C39, C40, C41, C42, C43, C44, C45, C46, C47, C48, C50, C51, C52, C53, C54, C55, C56, C57, C58, C59, C60, C61, C62, C63, C64, C65, C66, C67, C68, C69, C70, C71, C72, C73, C74, C75, C76, C77, C78, C79, C80, C81,…	1240	111545	218737	63.2706	9.38919	211	31445	58555
KC	kidney cancer	renal	C64	1233, 1238, 1432, 1659	1001, 1002, 1003, 1004, 1005, 1006, 1007, 1008, 1009, 1010, 1011, 1012, 1013, 1014, 1015, 1016, 1017, 1018, 1019, 1020, 1021, 1022, 1023, 1024, 1025, 1026, 1027, 1028, 1029, 1030, 1031, 1032, 1033, 1034, 1035, 1036, 1037, 1038, 1039, 1040, 1041, 1042, 1043, 1044, 1045, 1046, 1047, 1048, 1049, 1050, 1051, 1052, 1053, 1056, 1057, 1058, 1059, 1060, 1061, 1062, 1063, 1064, 1065, 1066, 1067, 1068, 106…	C01, C02, C03, C04, C05, C06, C07, C08, C09, C10, C11, C12, C13, C14, C15, C16, C17, C18, C19, C20, C21, C22, C23, C24, C25, C26, C27, C28, C29, C30, C31, C32, C33, C34, C35, C36, C37, C38, C39, C40, C41, C42, C43, C44, C45, C46, C47, C48, C50, C51, C52, C53, C54, C55, C56, C57, C58, C59, C60, C61, C62, C63, C64, C65, C66, C67, C68, C69, C70, C71, C72, C73, C74, C75, C76, C77, C78, C79, C80, C81,…	1497	212260	117765	65.9119	8.42473	241	58494	31476
CRC	colorectal cancer	gastrointestinal_hepatic	C18, C19, C20	1233, 1238, 1432, 1659	1001, 1002, 1003, 1004, 1005, 1006, 1007, 1008, 1009, 1010, 1011, 1012, 1013, 1014, 1015, 1016, 1017, 1018, 1019, 1020, 1021, 1022, 1023, 1024, 1025, 1026, 1027, 1028, 1029, 1030, 1031, 1032, 1033, 1034, 1035, 1036, 1037, 1038, 1039, 1040, 1041, 1042, 1043, 1044, 1045, 1046, 1047, 1048, 1049, 1050, 1051, 1052, 1053, 1056, 1057, 1058, 1059, 1060, 1061, 1062, 1063, 1064, 1065, 1066, 1067, 1068, 106…	C01, C02, C03, C04, C05, C06, C07, C08, C09, C10, C11, C12, C13, C14, C15, C16, C17, C18, C19, C20, C21, C22, C23, C24, C25, C26, C27, C28, C29, C30, C31, C32, C33, C34, C35, C36, C37, C38, C39, C40, C41, C42, C43, C44, C45, C46, C47, C48, C50, C51, C52, C53, C54, C55, C56, C57, C58, C59, C60, C61, C62, C63, C64, C65, C66, C67, C68, C69, C70, C71, C72, C73, C74, C75, C76, C77, C78, C79, C80, C81,…	6200	212260	113062	65.8532	8.35057	554	58494	31163
PC	prostate cancer	sex-specific	C61	1233, 1238, 1432, 1659	1001, 1002, 1003, 1004, 1005, 1006, 1007, 1008, 1009, 1010, 1011, 1012, 1013, 1014, 1015, 1016, 1017, 1018, 1019, 1020, 1021, 1022, 1023, 1024, 1025, 1026, 1027, 1028, 1029, 1030, 1031, 1032, 1033, 1034, 1035, 1036, 1037, 1038, 1039, 1040, 1041, 1042, 1043, 1044, 1045, 1046, 1047, 1048, 1049, 1050, 1051, 1052, 1053, 1056, 1057, 1058, 1059, 1060, 1061, 1062, 1063, 1064, 1065, 1066, 1067, 1068, 106…	C01, C02, C03, C04, C05, C06, C07, C08, C09, C10, C11, C12, C13, C14, C15, C16, C17, C18, C19, C20, C21, C22, C23, C24, C25, C26, C27, C28, C29, C30, C31, C32, C33, C34, C35, C36, C37, C38, C39, C40, C41, C42, C43, C44, C45, C46, C47, C48, C50, C51, C52, C53, C54, C55, C56, C57, C58, C59, C60, C61, C62, C63, C64, C65, C66, C67, C68, C69, C70, C71, C72, C73, C74, C75, C76, C77, C78, C79, C80, C81,…	9400	100715	221407	67.8034	6.59571	743	27049	62419
IDA	iron deficiency anemia	hematologic	D50	1330, 1331, 1332, 1339, 1340, 1446, 1447, 1449, 1451, 1658	1048, 1050, 1051, 1055, 1056, 1074	D50, D51, D52, D53, D55, D56, D57, D58, D59, D60, D61, D62, D63, D64, M90.4, R82.3, D46, Y44.0, Y44.1, C90, C91, C92, C93, C94, C95, Z85.6, Z85.7	13538	300091	17893	65.3574	10.1523	15022	73230	1959
B12A	vitamin B12 deficiency anemia	hematologic	D51	1330, 1331, 1332, 1339, 1340, 1446, 1447, 1449, 1451, 1658	1048, 1050, 1051, 1055, 1056, 1074	D50, D51, D52, D53, D55, D56, D57, D58, D59, D60, D61, D62, D63, D64, M90.4, R82.3, D46, Y44.0, Y44.1, C90, C91, C92, C93, C94, C95, Z85.6, Z85.7	1257	300091	30174	65.0125	9.32489	1393	73230	15588
AA	aplastic anemia	hematologic	D60, D61	1330, 1331, 1332, 1339, 1340, 1446, 1447, 1449, 1451, 1658	1048, 1050, 1051, 1055, 1056, 1074	D50, D51, D52, D53, D55, D56, D57, D58, D59, D60, D61, D62, D63, D64, M90.4, R82.3, D46, Y44.0, Y44.1, C90, C91, C92, C93, C94, C95, Z85.6, Z85.7	622	300091	30809	68.6095	8.41896	52	73230	16929
anemia	other anemias	hematologic	D64	1330, 1331, 1332, 1339, 1340, 1446, 1447, 1449, 1451, 1658	1048, 1050, 1051, 1055, 1056, 1074	D50, D51, D52, D53, D55, D56, D57, D58, D59, D60, D61, D62, D63, D64, M90.4, R82.3, D46, Y44.0, Y44.1, C90, C91, C92, C93, C94, C95, Z85.6, Z85.7	17388	300091	14043	65.0085	10.2764	1296	73230	15685
sarcoidosis	sarcoidosis	hematologic	D86	1371, 1440	1001	D80, D81, D82, D83, D84, D85, D86, D87, D88, D89, G53.2, M63.3, J60, J61, J62, J63, J64, J66, J67, C81, C82, C83, C84, C85, C86, C88, C96, B44, A30, C34, A16	692	323195	7635	60.6996	9.96358	316	89056	839
hypothyroidism	hypothyroidism	endocrine_metabolic	E03	1224, 1225, 1226, 1228, 1428, 1610, 1522		E00, E01, E02, E03, E04, E05, E06, E07, E35, E89.0, H06.2, R94.6, C73, D09.3, D34.0, D44, T38.1, T38.2, Y42.1, Y42.2	18930	301947	10645	63.8176	8.89637	7231	73887	9093
hyperthyroidism	hyperthyroidism	endocrine_metabolic	E05	1224, 1225, 1226, 1228, 1428, 1610, 1522		E00, E01, E02, E03, E04, E05, E06, E07, E35, E89.0, H06.2, R94.6, C73, D09.3, D34.0, D44, T38.1, T38.2, Y42.1, Y42.2	2608	301947	26967	63.0653	10.3232	2899	73887	13425
T1D	insulin-dependent diabetes mellitus (type 1)	endocrine_metabolic	E10	1220, 1221, 1222, 1223, 1276, 1468, 1521, 1607		E10, E11, E12, E13, E14, G59.0, G63.2, R73, R81, R82.4, Z96.4, N08.3, O24, P70.2, H28.0, H36.0, M14.2, T38.3, Y42.3, E66	2998	285132	43392	59.7514	10.4189	1031	71638	17542
pituitary	pituitary dysregulation	endocrine_metabolic	E22, E23	1237, 1238, 1239, 1429, 1430, 1431		E22, E23, E24, E34, E89.3, C75.1, D35.2, D44.3	987	329799	736	63.8811	10.8877	823	89188	200
lipid	lipidemias & lipoprotein disorders	endocrine_metabolic	E78	1473, 1065, 1066, 1067, 1068, 1069, 1070, 1071, 1072,1073, 1074, 1075, 1076, 1077, 1078, 1079, 1989, 1081, 1082, 1083, 1084, 1085, 1086, 1087, 1088, 1089, 1090, 1091, 1092, 1093, 1094, 1583, 1601		E78, G45, G46, F01, I20, I21, I22, I23, I24, I25, I42, I44, I45, I46, I60, I61, I62, I63, I64, I65, I66, I67, I69, I70, I71, I72, I73, N18, N28, Z03.4, R93.1, Z95.5, Z86.7	49157	174383	107982	65.7396	8.06296	21214	60166	8831
bilirubin	porphyrin & bilirubin disorders	endocrine_metabolic	E80	1136, 1158, 1159, 1160, 1506, 1604	1024, 1025, 1026	E80, E88.0, R82.2, Z86.2, D55, D56, D57, D58, D59, P57, P58, P59, R17, C22, C23, C25, C78.7, D13.4, D13.5, D13.6, D13.6, D37.6, K70, K71, K72, K73, K74, K75, K76, K77, K80, K83, K87, Q44, R94.5, Z94.4	680	296371	34471	63.991	9.90732	526	77425	12260
mineral	mineral metabolism disorders	endocrine_metabolic	E83	1229, 1230		E20, E21, E83, E55, E58, E59, E60, E61, P71, R79.0, Y54	5196	321402	4924	68.1859	8.62643	252	77906	12053
SCZ	schizophrenia	psychiatric	F20, F25	1243, 1286, 1287, 1288, 1289, 1290, 1291		F06, F07, F09, F20, F21, F22, F23, F24, F25, F30, F31, F32.8, F23, F32, F33, F34, F38, F39, F40, F41, F42, F43, F44, F45, F48, F50, F51, F52, F53, F54, F59, F60, F61, F62.1, F64, F65, F66, F68, F69, F93.1, F93.2, F94.8, F98.3, F99, R45, R44, F92, T43, Y49, Y50	649	283483	47390	56.6693	12.1113	506	48496	41209
bipolar	bipolar affective disorder	psychiatric	F30, F31	1243, 1286, 1287, 1288, 1289, 1290, 1291		F06, F07, F09, F20, F21, F22, F23, F24, F25, F30, F31, F32.8, F23, F32, F33, F34, F38, F39, F40, F41, F42, F43, F44, F45, F48, F50, F51, F52, F53, F54, F59, F60, F61, F62.1, F64, F65, F66, F68, F69, F93.1, F93.2, F94.8, F98.3, F99, R45, R44, F92, T43, Y49, Y50	1251	283483	46788	58.8339	11.0684	549	48496	41166
depression	recurrent depressive disorder	psychiatric	F33	1243, 1286, 1287, 1288, 1289, 1290, 1291		F06, F07, F09, F20, F21, F22, F23, F24, F25, F30, F31, F32.8, F23, F32, F33, F34, F38, F39, F40, F41, F42, F43, F44, F45, F48, F50, F51, F52, F53, F54, F59, F60, F61, F62.1, F64, F65, F66, F68, F69, F93.1, F93.2, F94.8, F98.3, F99, R45, R44, F92, T43, Y49, Y50	795	283483	47244	57.7047	11.092	6219	48496	35496
PD	Parkinson's disease	neurologic	G20	1258, 1259, 1261, 1262, 1263, 1264, 1266, 1433, 1434, 1240		B22.0, E75, F02.2, F84.2, G04.1, G10, G11, G12, G13.2, G13.8, G21, G23, G24, G25, G26, G31, G32, G35, G36, G37, G40, G41, G47.4, G80, G81, G82, G83, G90, G91, G92, G93, G94, G97.8, G98, G99.2, G99.8, R40.2, R56, R83, R93.0, R94.0, R94.1, G04.8, G04.9, G05.8, G13.1, G13.8, G20, G22, G46, T2, Y46	2470	307109	21943	70.3231	7.23469	341	77426	12444
AD	Alzheimer's disease	neurologic	F00, G30	1258, 1263, 1434		F00, F01, F02, F03, F04, F05, F06, F07, F09, F23, G30, G31.1, G47.1, G31.8, G31.9, G32, R40.0, R40.1, R41, R44, R47, R48, R54, R45	2014	312160	17348	74.3395	5.2111	201	83333	6677
MS	multiple sclerosis	neurologic	G35	1258, 1259, 1261, 1262, 1263, 1264, 1266, 1433, 1434, 1397, 1240, 1249, 1252, 1254, 1255, 1256, 1435, 1434		B22.0, E03.5, E75.0, E75.1, E75.2, E75.4, F84.2, G04.1, G10, G11, G12, G13, G21, G23, G24, G25, G26, G31, G32, G35, G36, G37, G40, G41, G47.4, G80, G81, G82, G83, G90, G91, G92, G93, G94, G95, G96, G97.8, G98, G99.2, G99.8, R40.2, R56, R83, R93.0, R94.0, R94.1, G50, G51, G52, G53, G54, G56, G57, G58, G59, G60, G61, G62, G63, Y46, F80.3	1403	292048	38071	55.9289	10.1437	402	65357	24452
epilepsy	epilepsy	neurologic	G40	1258, 1259, 1261, 1262, 1263, 1264, 1266, 1433, 1434, 1397, 1240, 1249, 1252, 1254, 1255, 1256, 1435, 1434		B22.0, E03.5, E75.0, E75.1, E75.2, E75.4, F84.2, G04.1, G10, G11, G12, G13, G21, G23, G24, G25, G26, G31, G32, G35, G36, G37, G40, G41, G47.4, G80, G81, G82, G83, G90, G91, G92, G93, G94, G95, G96, G97.8, G98, G99.2, G99.8, R40.2, R56, R83, R93.0, R94.0, R94.1, G50, G51, G52, G53, G54, G56, G57, G58, G59, G60, G61, G62, G63, Y46, F80.3	4491	292048	34983	60.7262	11.1299	2013	65357	22841
headaches	headaches	neurologic	G43, G44	1265, 1436		G43, G44, R51, I60, I61, I62, I63, I64, I65, I66, I67, I68, I69, I15, C71, D33, G00, G01, G02, A87	5288	293407	32827	61.1244	10.6149	19228	60248	10735
apnea	sleep apnea	neurologic	G47.3	1123, 1616, 1286		F51, G47, F32, F33, F34, F40, F06.1, F06.3, F06.4, Z91.3, P28.3	6400	291109	34013	61.8446	9.34904	3606	60680	25925
sleep	other sleep disorders	neurologic	G47.0, G47.1, G47.2, G47.4, G47.8. G47.9, F51	1123, 1616, 1286		F51, G47, F32, F33, F34, F40, F06.1, F06.3, F06.4, Z91.3, P28.3	631	291109	39782	64.3657	9.82752	8346	60680	21185
cornea	cornea diseases	ophthalmic	H17, H18	1242, 1274, 1275, 1276, 1277, 1278, 1279, 1281, 1282, 1527, 1528, 1629		H16, H17, H18, H19, H25, H26, H28, H30, H31, H32, H33, H40, H42, H44, Z94.7, Z96.1, E50.2, E50.3, E50.6, Q12, Q13	2486	279248	49788	70.4223	8.64685	1724	74897	13590
cataract	cataract	ophthalmic	H25, H26	1242, 1274, 1275, 1276, 1277, 1278, 1279, 1281, 1282, 1527, 1528, 1629		H16, H17, H18, H19, H25, H26, H28, H30, H31, H32, H33, H40, H42, H44, Z94.7, Z96.1, E50.2, E50.3, E50.6, Q12, Q13	38671	279248	13603	69.1752	7.48416	9592	74897	5722
glaucoma	glaucoma	ophthalmic	H40.1, H40.2, H40.9	1242, 1274, 1275, 1276, 1277, 1278, 1279, 1281, 1282, 1527, 1528, 1629		H16, H17, H18, H19, H25, H26, H28, H30, H31, H32, H33, H40, H42, H44, Z94.7, Z96.1, E50.2, E50.3, E50.6, Q12, Q13	7345	279248	44929	68.7993	7.71961	2952	74897	12362
IHD	ischemic heart disease	cardiovascular	I20, I21, I24, I25	1074, 1075, 1076		I20, I21, I22, I23, I24, I25, I34, I46.1, I51.0, I51.1, I51.2, I51.3, I51.5, I51.8, I51.9, I52, Z95.1, Z95.5, I42, I44, I45, I46, I50, R93.1, T82.2, Y52	37143	280020	14359	64.0807	8.52279	9277	75582	5352
aneurysm	aneurysm	cardiovascular	I25.3, I25.4, I28.1, I67.1, I71, I72	1083, 1084, 1425, 1491, 1492, 1591, 1592		I25.3, I25.4, I28.1, I34.1, I67.1, I71, I72, I79.0, I60, I61, I62, I69.0, I69.1, I69.2, I69.4, I10, I11, I12, I13, I15	4097	230753	96672	67.8764	8.53716	415	64050	25746
PE	pulmonary embolism	cardiovascular	I26	1093, 1068, 1094		I26, I27, I28, I51.7, I80, I81, I82	5843	308721	16958	65.8289	9.38147	628	84908	4675
HTN_essential	essential hypertension	cardiovascular	I10	1066, 1076, 1077, 1078, 1079, 1426, 1471, 1483, 1484, 1485, 1486, 1487, 1488, 1489, 1490, 1584, 1585, 1586, 1587, 1588, 1589, 1590, 1065, 1072, 1073, 1074, 1075		I01, I02.0, I05, I06, I07, I08, I09, I34, I35, I36, I37, I38, I39, I50, I97, R00, R01, R09.8, R94.3, T86.3, Z94.1, Z94.3, Z95.2, Z95.3, Z95.4, I10, I11, I12, I13, I15, T46, Y52, I40, I51, I42, I43, I44, I45, I46, I47, I48, I49, R00, Z95.0, Z95.9, Z45.0, I20, I21, I22, I23, I24, I25, I51.1, I51.2, I51.3, I51.5, I51.8, I51.9, I52, Z95.1, Z95.5, R93.1, T82.2	97860	179146	54516	64.5992	8.21149	22332	52063	15816
valves	cardiac valve disorders	cardiovascular	I34, I35, I36, I37	1066, 1076, 1077, 1078, 1079, 1426, 1471, 1483, 1484, 1485, 1486, 1487, 1488, 1489, 1490, 1584, 1585, 1586, 1587, 1588, 1589, 1590, 1065, 1072, 1073, 1074, 1075		I01, I02.0, I05, I06, I07, I08, I09, I34, I35, I36, I37, I38, I39, I50, I97, R00, R01, R09.8, R94.3, T86.3, Z94.1, Z94.3, Z95.2, Z95.3, Z95.4, I10, I11, I12, I13, I15, T46, Y52, I40, I51, I42, I43, I44, I45, I46, I47, I48, I49, R00, Z95.0, Z95.9, Z45.0, I20, I21, I22, I23, I24, I25, I51.1, I51.2, I51.3, I51.5, I51.8, I51.9, I52, Z95.1, Z95.5, R93.1, T82.2	9479	179146	142897	68.5956	8.3729	2257	52063	35891
cardiomyopathies	cardiomyopathies	cardiovascular	I42.0, I42.1, I42.2, I42.3, I42.4, I42.5, I42.8, I42.9	1066, 1076, 1077, 1078, 1079, 1426, 1471, 1483, 1484, 1485, 1486, 1487, 1488, 1489, 1490, 1584, 1585, 1586, 1587, 1588, 1589, 1590, 1065, 1072, 1073, 1074, 1075		I01, I02.0, I05, I06, I07, I08, I09, I34, I35, I36, I37, I38, I39, I50, I97, R00, R01, R09.8, R94.3, T86.3, Z94.1, Z94.3, Z95.2, Z95.3, Z95.4, I10, I11, I12, I13, I15, T46, Y52, I40, I51, I42, I43, I44, I45, I46, I47, I48, I49, R00, Z95.0, Z95.9, Z45.0, I20, I21, I22, I23, I24, I25, I51.1, I51.2, I51.3, I51.5, I51.8, I51.9, I52, Z95.1, Z95.5, R93.1, T82.2	1978	179146	150398	65.4972	9.06486	1764	52063	36384
conduction	cardiac conduction disorders	cardiovascular	I44, I45, I47, I48, I49, R00	1066, 1076, 1077, 1078, 1079, 1426, 1471, 1483, 1484, 1485, 1486, 1487, 1488, 1489, 1490, 1584, 1585, 1586, 1587, 1588, 1589, 1590, 1065, 1072, 1073, 1074, 1075		I01, I02.0, I05, I06, I07, I08, I09, I34, I35, I36, I37, I38, I39, I50, I97, R00, R01, R09.8, R94.3, T86.3, Z94.1, Z94.3, Z95.2, Z95.3, Z95.4, I10, I11, I12, I13, I15, T46, Y52, I40, I51, I42, I43, I44, I45, I46, I47, I48, I49, R00, Z95.0, Z95.9, Z45.0, I20, I21, I22, I23, I24, I25, I51.1, I51.2, I51.3, I51.5, I51.8, I51.9, I52, Z95.1, Z95.5, R93.1, T82.2	43312	179146	109064	66.4418	8.93678	19379	52063	18769
stroke_ischemic	ischemic stroke	cardiovascular	G45, G46	1081, 1082, 1083, 1086, 1491, 1583, 1471, 1483, 1425, 1065, 1072, 1073		G45, G46, I60, I61, I62, I63, I64, I65, I66, I67, I68, I69, S06.4, I70, I48, I10, I11, I12, I13, I14, I15, T45.5, T45.6, T45.7, Y44.2, Y44.3, Y44.4, Y44.5, Z92.1, D68.3	3790	189658	138074	66.1824	8.48978	2737	62951	24523
stroke_hemorrhagic	hemorrhagic stroke	cardiovascular	I60, I61, I62	1081, 1082, 1083, 1086, 1491, 1583, 1471, 1483, 1425, 1065, 1072, 1073		G45, G46, I60, I61, I62, I63, I64, I65, I66, I67, I68, I69, S06.4, I70, I48, I10, I11, I12, I13, I14, I15, T45.5, T45.6, T45.7, Y44.2, Y44.3, Y44.4, Y44.5, Z92.1, D68.3	2674	189658	139190	65.445	10.1082	329	62951	26931
pneumonia	pneumonia	pulmonary	J18, J10.0, J11.0, J12, J13, J14, J15, J16, J17	1398, 1412, 1594, 1411, 1124		A20.2, A21.2, A22.1, A31.0, A42.0, A43.0, A48.1, A78, B01.2, B05.2, B20.6, B25.0, B37.1, B38.0, B38.1, B38.2, B44.0, B58.3, B59, B96.0, B96.1, J10, J11, J12, J13, J14, J15, J16, J17, J18, J20, J21, J85, J22, B44.1, J96	18605	296812	16105	67.4884	9.21593	16475	42735	31001
emphysema	emphysema	pulmonary	J43	1111, 1112, 1113, 1114, 1115, 1117, 1120, 1121, 1122, 1124, 1472		J40, J41, J42, J43, J44, J45, J46, J47, J96	3177	269261	59084	68.3581	7.74589	316	75336	14559
COPD	chronic obstructive pulmonary disease (COPD)	pulmonary	J44	1111, 1112, 1113, 1114, 1115, 1117, 1120, 1121, 1122, 1124, 1472		J40, J41, J42, J43, J44, J45, J46, J47, J96	13863	269261	48398	67.6002	7.69682	3149	75336	11726
asthma	asthma	pulmonary	J45	1111, 1112, 1113, 1114, 1115, 1117, 1120, 1121, 1122, 1124, 1472, 1374, 1385, 1386, 1387, 1688, 1670, 1671		J40, J41, J42, J43, J44, J45, J46, J47, J96, J30, H10.1, L20, Z88, Z91.0, T78, L23, L27.2, L50.0	30458	221348	79716	60.2732	10.0718	9418	41395	39398
hernia	inguinal & femoral hernia	gastrointestinal_hepatic	K40, K41	1474, 1511, 1512, 1513, 1605, 1606		K40, K41, K42, K43, K44, K45, K46	18652	271415	41455	61.9639	9.56684	2703	83728	3780
IBD	inflammatory bowel disease	gastrointestinal_hepatic	K50, K51	1456, 1457, 1458, 1459, 1461, 1462, 1463, 1599, 1600, 1601, 1602, 1154		K50, K51, K52, K52.9, K56, K57, K58, K59, K60, K62.5, K62.6, K63.1, K63.2, K63.3, K90, K92, R14, R15, R93.3, R93.5, Z43.2, Z43.3, Z87.1, Z93.2, Z93.2	4873	224884	101765	58.2084	10.831	868	69322	20021
hepatic_fibrosis	hepatic fibrosis	gastrointestinal_hepatic	K74	1136, 1158, 1604, 1155, 1156, 1157, 1579, 1580, 1581	1024	K70, K71, K72, K73, K74, K75, K76, K77, R16, R17, R18, R74, R94.5, Z94.4, B16, B17, B18, B19, B94.2, C22, P35.9, Z22.5, R93.2, T86.4, Z94.4	1462	312365	17695	65.4796	8.71698	259	82992	6960
cholelithiasis	cholelithiasis	gastrointestinal_hepatic	K80	1159, 1160, 1161, 1162, 1163, 1165		K80, K81, K82, K83, K87, K91.5, R93.2, K85, K56.3	17496	305627	8399	61.4611	9.88292	7665	78995	3551
celiac	celiac disease	gastrointestinal_hepatic	K90.0	1456, 1461, 1462, 1463, 1459, 1599, 1470, 1331, 1458, 1542, 1374, 1385		K90, K92.8, K92.9, K93.8, K93.0, K50, K51, K52, K57, K58, K59, M07.4, M07.6, M09.1, F50, D51, D52, D53, M79.7, F51, G47, K52.2, L27.2, E73	2224	245689	83609	60.8726	9.9028	195	58647	31369
psoriasis	psoriasis	dermatologic	L40	1345, 1381, 1452, 1453, 1454, 1477, 1549, 1660, 1550, 1477		L00, L10, L12, L13, L14, L26, L28, L30, L40, L43, L44, L51, L52, L53, L54, L66.1, L71, L92.0, L93, L95.1, L98, M32, L11, L20, L21, L22, L23, L24, L25, L27, L41, L42, L45, L70, M07, M09.0	3564	300263	27695	63.0994	10.1146	6235	38251	45725
gout	gout	musculoskeletal_connective	M10	1295, 1311, 1464, 1465, 1466, 1467, 1477, 1537, 1538		J99.0, M05, M06, M08, M10, M11, M12, M13, M15, M16, M17, M18, M19, M35.3, M45, M46, M67.9, M02, M03, M07, M09, M14, L40.5, M89.4, M32	6344	231839	93339	67.7761	8.34139	4203	57827	28181
RA	rheumatoid arthritis	musculoskeletal_connective	M05, M06.0, M06.2, M06.3, M06.4, M06.8, M06.9	1295, 1311, 1464, 1465, 1466, 1467, 1477, 1537, 1538		J99.0, M05, M06, M08, M10, M11, M12, M13, M15, M16, M17, M18, M19, M35.3, M45, M46, M67.9, M02, M03, M07, M09, M14, L40.5, M89.4, M32	6143	231839	93540	64.0332	9.42349	3194	57827	29190
OA	arthrosis	musculoskeletal_connective	M15, M16, M17, M18, M19	1295, 1311, 1464, 1465, 1466, 1467, 1477, 1537, 1538		J99.0, M05, M06, M08, M10, M11, M12, M13, M15, M16, M17, M18, M19, M35.3, M45, M46, M67.9, M02, M03, M07, M09, M14, L40.5, M89.4, M32	62175	231839	37508	64.8105	8.50485	24474	57827	7910
SLE	systemic lupus erythematosus	musculoskeletal_connective	M32	1371, 1372, 1373, 1376, 1377, 1378, 1379, 1380, 1381, 1382, 1383, 1384, 1541, 1482, 1459, 1461, 1462, 1463, 1464, 1467, 1477, 1480, 1481, 1224, 1225, 1226		M02, M03, M05, M06, M30, M31, M32, M33, M34, M35, M36, G63.5, J99.1, L93, L94, L95, M79.7, I33, I38, I39, K50, K51, K52, M07, M09, A69.2, M01.2, D86, M63.3, G53.2, N00, N01, N02, N03, N05, N07, N08.2, N08.5, N08.8, N16.4, E03, E04, E05	422	268280	62820	60.4667	11.0153	113	63512	26586
osteoporosis	osteoporosis	musculoskeletal_connective	M80, M81	1309, 1617, 1456, 1239, 1229, 1230, 1611, 1224, 1225, 1192, 1193, 1194	1150	M80, M81, M85.9, M89.9, M82, M83, M84.4, M85.8, K90, E24, Y42.0, T38.0, E21, E05, N18, E55, E58, E29.1, C90	12274	291530	27718	68.1987	7.94065	3055	71991	15165
AKI	acute kidney injury (AKI)	renal	N17	1192, 1193, 1194, 1200, 1405, 1427, 1519, 1197, 1520, 1607, 1608	1034	B52.0, M10.3, N00, N01, N02, N03, N04, N05, N06, N07, N08, N11, N13, N14, N15, N16, N17, N18, N19, N25, N26, N27, N28, Y60.2, Y61.2, Y62.0, Y84.1, Z49, N10, N12, N20, N21, N22, N23, N29, N39, A98.5, C64, C65, C66, C79.0, D30.0, D30.1, D30.2, D41.0, D41.1, D41.2, E10.2, E11.2, E12.2, E13.2, I12, I13, N99.0, O08.4, O10.2, O10.3, O23.0, O90.4, P96.0, Q27.1, Q27.2, Q60, Q61, Q62, Q63, R94.4, T86.1, Y…	13681	277093	40748	70.4106	7.44595	435	66390	23386
CKD	chronic kidney disease (CKD)	renal	N18	1192, 1193, 1194, 1200, 1405, 1427, 1519, 1197, 1520, 1607, 1608	1034	B52.0, M10.3, N00, N01, N02, N03, N04, N05, N06, N07, N08, N11, N13, N14, N15, N16, N17, N18, N19, N25, N26, N27, N28, Y60.2, Y61.2, Y62.0, Y84.1, Z49, N10, N12, N20, N21, N22, N23, N29, N39, A98.5, C64, C65, C66, C79.0, D30.0, D30.1, D30.2, D41.0, D41.1, D41.2, E10.2, E11.2, E12.2, E13.2, I12, I13, N99.0, O08.4, O10.2, O10.3, O23.0, O90.4, P96.0, Q27.1, Q27.2, Q60, Q61, Q62, Q63, R94.4, T86.1, Y…	12883	277093	41546	71.0172	7.19208	1438	66390	22383
KS	kidney stones	renal	N20, N21	1192, 1193, 1194, 1200, 1405, 1427, 1519, 1197, 1520, 1607, 1608	1034	B52.0, M10.3, N00, N01, N02, N03, N04, N05, N06, N07, N08, N11, N13, N14, N15, N16, N17, N18, N19, N25, N26, N27, N28, Y60.2, Y61.2, Y62.0, Y84.1, Z49, N10, N12, N20, N21, N22, N23, N29, N39, A98.5, C64, C65, C66, C79.0, D30.0, D30.1, D30.2, D41.0, D41.1, D41.2, E10.2, E11.2, E12.2, E13.2, I12, I13, N99.0, O08.4, O10.2, O10.3, O23.0, O90.4, P96.0, Q27.1, Q27.2, Q60, Q61, Q62, Q63, R94.4, T86.1, Y…	6575	277093	47854	60.9919	10.2092	4274	66390	19547
PKD	polycystic kidney disease	renal	Q61	1192, 1193, 1194, 1200, 1405, 1427, 1519, 1197, 1520, 1607, 1608	1034	B52.0, M10.3, N00, N01, N02, N03, N04, N05, N06, N07, N08, N11, N13, N14, N15, N16, N17, N18, N19, N25, N26, N27, N28, Y60.2, Y61.2, Y62.0, Y84.1, Z49, N10, N12, N20, N21, N22, N23, N29, N39, A98.5, C64, C65, C66, C79.0, D30.0, D30.1, D30.2, D41.0, D41.1, D41.2, E10.2, E11.2, E12.2, E13.2, I12, I13, N99.0, O08.4, O10.2, O10.3, O23.0, O90.4, P96.0, Q27.1, Q27.2, Q60, Q61, Q62, Q63, R94.4, T86.1, Y…	454	277093	53975	60.4211	10.255	257	66390	23564
endometriosis	endometriosis	sex-specific	N80	1348, 1351, 1352, 1402, 1403, 1551, 1552, 1664, 1349	1039	N70, N71, N72, N73, N74, N80, N83, N85, C50, C79.6, D25, D39.1, E28, N93, N94, N97, K66.0, C53, C54, C55, C57, D25, D26, D28, D39.0	3552	133060	194910	48.9759	9.80532	3605	21115	65491
menstruation	menstruation disorders	sex-specific	N91, N92	1348, 1403, 1556, 1664, 1351, 1352, 1555, 1552, 1350	1040, 1041	E28, N83.2, N85, N89.7, N91, N92, N93, N94, N97, N84, D25	10964	139430	181128	46.9775	5.55729	18906	21648	49657

## Sheet: Table_S2
Table S2. Covariate selection and probe prefiltering
Covariate selection: Comma-separated disease-specific covariates showing nominally significant (p ≤ 0.05) association with the disease and used throughout the study. Probe prefiltering: Number of probes tested for each disease in the main UKBB CNV-GWAS analysis according to the mirror and U-shape (CNV), duplication-only (DUP), and deletion-only (DEL) models.
	Covariate selection	Probe prefiltering
PHENO	retained_covariates	probe_count_CNV	probe_count_DUP	probe_count_DEL
KC	age,sex,array,PC20,PC34	0	0	0
CRC	age,sex,array,PC5,PC9,PC19,PC24,PC37	6	6	5
IDA	age,sex,array,PC5,PC8,PC9,PC10,PC14,PC16,PC18,PC20,PC21,PC23,PC26,PC33	71	71	71
B12A	age,sex,array,PC3,PC5,PC9,PC18,PC20,PC21	9	9	4
AA	age,sex,array,PC9,PC16,PC19,PC22,PC31	7	0	0
anemia	age,sex,array,PC5,PC6,PC8,PC9,PC10,PC11,PC14,PC16,PC18,PC20,PC21,PC28,PC39	95	83	94
sarcoidosis	PC11,PC37	0	0	0
hypothyroidism	age,sex,array,PC6,PC11,PC14,PC16,PC18,PC20,PC21,PC23,PC26,PC32,PC37,PC38	132	132	82
hyperthyroidism	age,sex,array,PC5,PC11,PC16,PC21	0	0	0
T1D	age,sex,array,PC9,PC14,PC16,PC32	22	17	22
pituitary	age,sex,array	0	0	0
lipid	age,sex,array,PC4,PC9,PC11,PC12,PC14,PC16,PC18,PC19,PC20,PC21,PC22,PC23,PC24,PC25,PC26,PC28,PC33,PC37	200	199	200
bilirubin	age,sex,PC14,PC26	12	0	12
mineral	age,sex,array,PC5,PC9,PC11,PC16,PC23,PC27	16	0	16
SCZ	age,sex,PC4,PC5,PC14,PC30,PC37	38	38	33
bipolar	age,sex,PC14,PC20,PC23	42	38	3
depression	sex,array,PC14,PC30,PC35	6	6	0
PD	age,sex,PC27,PC40	6	0	6
AD	age,PC3,PC9,PC10,PC18	2	2	0
MS	age,sex	19	0	19
epilepsy	age,sex,array,PC5,PC9,PC11,PC16,PC18,PC25,PC33	147	132	147
headaches	age,sex,PC6,PC16,PC18,PC20,PC22,PC28,PC36,PC40	26	26	3
apnea	age,sex,array,PC9,PC14,PC16,PC18,PC20,PC21,PC40	166	129	96
sleep	age,PC6,PC7,PC18	12	0	12
cornea	age,sex,PC9,PC11,PC14,PC19,PC20	8	2	6
cataract	age,sex,array,PC5,PC6,PC9,PC12,PC14,PC20,PC29,PC32,PC33,PC34	11	9	11
glaucoma	age,PC5,PC12,PC15,PC16,PC18,PC32	24	24	24
IHD	age,sex,array,PC4,PC5,PC9,PC11,PC12,PC16,PC18,PC19,PC20,PC21,PC23,PC24,PC28,PC33	267	267	248
aneurysm	age,sex,array,PC9,PC11,PC14,PC16,PC21,PC23,PC25,PC27,PC28,PC37	65	65	34
PE	age,sex,array,PC9,PC14,PC15,PC16,PC30,PC40	28	24	11
HTN_essential	age,sex,array,PC1,PC4,PC9,PC11,PC12,PC13,PC14,PC16,PC17,PC18,PC19,PC20,PC21,PC22,PC23,PC24,PC25,PC26,PC28,PC30,PC33	180	173	180
valves	age,sex,array,PC8,PC9,PC11,PC16,PC18,PC19,PC20,PC21,PC25	22	22	16
cardiomyopathies	age,sex,array,PC14,PC20,PC37	9	8	2
conduction	age,sex,array,PC4,PC5,PC9,PC11,PC12,PC14,PC16,PC18,PC20,PC21,PC22,PC23,PC25,PC26,PC37	124	124	80
stroke_ischemic	age,sex,array,PC4,PC5,PC9,PC11,PC18,PC20,PC21,PC26	10	10	2
stroke_hemorrhagic	age,sex,array,PC5,PC9	35	7	28
pneumonia	age,sex,array,PC3,PC5,PC9,PC11,PC14,PC16,PC18,PC20,PC21	86	86	77
emphysema	age,sex,array,PC5,PC9,PC11,PC12,PC14,PC16,PC18,PC19,PC20,PC21,PC29,PC38	79	64	45
COPD	age,sex,array,PC4,PC5,PC9,PC11,PC12,PC14,PC16,PC18,PC19,PC20,PC21,PC23,PC25,PC29,PC37,PC38	162	150	129
asthma	age,sex,array,PC4,PC5,PC6,PC9,PC11,PC12,PC14,PC16,PC18,PC19,PC20,PC21,PC23,PC25,PC26,PC33,PC38	331	327	282
hernia	age,sex,PC5,PC8,PC9,PC11,PC14,PC20,PC23	248	231	176
IBD	age,sex,array,PC5,PC9,PC13,PC14,PC16,PC21,PC33	6	6	5
hepatic_fibrosis	age,sex,array,PC1,PC5,PC21,PC25,PC26	11	11	0
cholelithiasis	age,sex,array,PC4,PC5,PC9,PC16,PC17,PC20,PC21,PC23,PC25,PC26,PC37	43	43	42
celiac	age,sex,PC7,PC14,PC34,PC38	6	6	0
psoriasis	age,sex,array,PC2,PC5,PC11,PC14,PC20	3	3	0
gout	age,sex,array,PC9,PC11,PC12,PC14,PC16,PC18,PC20,PC21,PC23,PC38	80	76	8
RA	age,sex,array,PC9,PC11,PC16,PC18,PC19,PC20,PC21,PC23,PC25,PC31,PC40	0	0	0
OA	age,sex,array,PC1,PC4,PC5,PC9,PC11,PC12,PC14,PC15,PC16,PC18,PC19,PC20,PC21,PC22,PC23,PC24,PC25,PC26,PC27,PC30,PC38	99	99	95
SLE	age,sex,array,PC13,PC24,PC29,PC34,PC38	2	1	0
osteoporosis	age,sex,array,PC5,PC9,PC11,PC14,PC16,PC18,PC19,PC20,PC21,PC22,PC23,PC29	47	47	34
AKI	age,sex,array,PC5,PC9,PC11,PC14,PC16,PC20,PC21,PC26,PC30,PC37	100	100	100
CKD	age,sex,array,PC4,PC9,PC11,PC14,PC16,PC18,PC20,PC23,PC26,PC37	96	96	80
KS	age,sex,PC1,PC5,PC9,PC10,PC21,PC36,PC40	90	90	25
PKD	age,sex,PC7,PC14,PC40	0	0	0
DiseaseBurden	age,sex,array,PC1,PC3,PC4,PC5,PC6,PC9,PC11,PC12,PC14,PC16,PC18,PC19,PC20,PC21,PC22,PC23,PC24,PC25,PC26,PC28,PC33	342	342	342
PC	age,PC12,PC14	12	12	0
BC	age,PC20,PC33,PC40	3	3	3
OC	age,PC14,PC15,PC16,PC38	61	31	30
endometriosis	age,PC2,PC12,PC14,PC16,PC21,PC25,PC30,PC40	2	1	2
menstruation	age,array,PC4,PC5,PC11,PC14,PC18,PC21,PC24,PC26	2	2	0

## Sheet: Table_S3
Table S3. Genomic inflation of genotypic Fisher test p-values
Genomic inflation factor (LAMBDA) for genotypic Fisher test p-values describing the association between probe CNV status and 60 diseases and the disease burden after excluding a certain percentage of probes with the lowest CNV frequency (probe_percentage_excluded; ranging from 0% to 80% in steps of 5%). The number of remaining probes after applying that filter (number_probes) and the minimal CNV …
PHENO	probe_percentage_excluded	number_probes	minimal_CNV_frequency	LAMBDA
AA	0	18365	0.0102557	0
AD	0	18365	0.0102557	0
AKI	0	18365	0.0102557	1.00233
anaemia	0	18365	0.0102557	0.917654
aneurysm	0	18365	0.0102557	0.519689
apnea	0	18365	0.0102557	0.774449
asthma	0	18365	0.0102557	1.24222
B12A	0	18365	0.0102557	0
BC	0	18365	0.0102557	0.722986
bilirubin	0	18365	0.0102557	0
bipolar	0	18365	0.0102557	0
cardiomyopathies	0	18365	0.0102557	0
cataract	0	18365	0.0102557	1.01218
celiac	0	18365	0.0102557	0.0305199
cholelithiasis	0	18365	0.0102557	1.02733
CKD	0	18365	0.0102557	0.909347
conduction	0	18365	0.0102557	1.08116
COPD	0	18365	0.0102557	1.25214
cornea	0	18365	0.0102557	0.32819
CRC	0	18365	0.0102557	0.716302
depression	0	18365	0.0102557	0
emphysema	0	18365	0.0102557	0.467706
endometriosis	0	18365	0.0102557	0.358556
epilepsy	0	18365	0.0102557	0.881328
glaucoma	0	18365	0.0102557	0.720382
gout	0	18365	0.0102557	0.614804
headaches	0	18365	0.0102557	0.565514
hepatic_fibrosis	0	18365	0.0102557	0
hernia	0	18365	0.0102557	0.996738
HTN_essential	0	18365	0.0102557	1.33844
hyperthyroidism	0	18365	0.0102557	0.514878
hypothyroidism	0	18365	0.0102557	0.90066
IBD	0	18365	0.0102557	0.721869
IDA	0	18365	0.0102557	0.953225
IHD	0	18365	0.0102557	1.1101
KC	0	18365	0.0102557	0
KS	0	18365	0.0102557	0.730461
lipid	0	18365	0.0102557	1.11971
menstruation	0	18365	0.0102557	0.754345
mineral	0	18365	0.0102557	0.492694
MS	0	18365	0.0102557	0
OA	0	18365	0.0102557	1.14169
OC	0	18365	0.0102557	0
osteoporosis	0	18365	0.0102557	0.932654
PC	0	18365	0.0102557	0.691421
PD	0	18365	0.0102557	0.209024
PE	0	18365	0.0102557	1.04312
pituitary	0	18365	0.0102557	0
PKD	0	18365	0.0102557	0
pneumonia	0	18365	0.0102557	0.988848
psoriasis	0	18365	0.0102557	0.475662
RA	0	18365	0.0102557	0.767837
sarcoidosis	0	18365	0.0102557	0
SCZ	0	18365	0.0102557	0
SLE	0	18365	0.0102557	0
sleep	0	18365	0.0102557	0
stroke_hemorrhagic	0	18365	0.0102557	0.456202
stroke_ischemic	0	18365	0.0102557	0.834474
T1D	0	18365	0.0102557	0.460951
valves	0	18365	0.0102557	0.590649
DiseaseBurden	0	18365	0.0102557	1.33021
AA	0.05	17735	0.010859	0
AD	0.05	17735	0.010859	0
AKI	0.05	17735	0.010859	1.01265
anaemia	0.05	17735	0.010859	0.920289
aneurysm	0.05	17735	0.010859	0.539826
apnea	0.05	17735	0.010859	0.759722
asthma	0.05	17735	0.010859	1.25104
B12A	0.05	17735	0.010859	0
BC	0.05	17735	0.010859	0.738743
bilirubin	0.05	17735	0.010859	0
bipolar	0.05	17735	0.010859	0
cardiomyopathies	0.05	17735	0.010859	0
cataract	0.05	17735	0.010859	1.02685
celiac	0.05	17735	0.010859	0.0749496
cholelithiasis	0.05	17735	0.010859	1.0364
CKD	0.05	17735	0.010859	0.921608
conduction	0.05	17735	0.010859	1.09906
COPD	0.05	17735	0.010859	1.27217
cornea	0.05	17735	0.010859	0.370747
CRC	0.05	17735	0.010859	0.711869
depression	0.05	17735	0.010859	0
emphysema	0.05	17735	0.010859	0.507417
endometriosis	0.05	17735	0.010859	0.402791
epilepsy	0.05	17735	0.010859	0.912838
glaucoma	0.05	17735	0.010859	0.719268
gout	0.05	17735	0.010859	0.616817
headaches	0.05	17735	0.010859	0.566468
hepatic_fibrosis	0.05	17735	0.010859	0
hernia	0.05	17735	0.010859	1.00749
HTN_essential	0.05	17735	0.010859	1.36133
hyperthyroidism	0.05	17735	0.010859	0.588039
hypothyroidism	0.05	17735	0.010859	0.904562
IBD	0.05	17735	0.010859	0.744046
IDA	0.05	17735	0.010859	0.956836
IHD	0.05	17735	0.010859	1.11616
KC	0.05	17735	0.010859	0
KS	0.05	17735	0.010859	0.738743
lipid	0.05	17735	0.010859	1.12734
menstruation	0.05	17735	0.010859	0.7725
mineral	0.05	17735	0.010859	0.509499
MS	0.05	17735	0.010859	0
OA	0.05	17735	0.010859	1.15409
OC	0.05	17735	0.010859	0
osteoporosis	0.05	17735	0.010859	0.947828
PC	0.05	17735	0.010859	0.719639
PD	0.05	17735	0.010859	0.259405
PE	0.05	17735	0.010859	1.04312
pituitary	0.05	17735	0.010859	0
PKD	0.05	17735	0.010859	0
pneumonia	0.05	17735	0.010859	0.986074
psoriasis	0.05	17735	0.010859	0.495617
RA	0.05	17735	0.010859	0.773279
sarcoidosis	0.05	17735	0.010859	0
SCZ	0.05	17735	0.010859	0
SLE	0.05	17735	0.010859	0
sleep	0.05	17735	0.010859	0
stroke_hemorrhagic	0.05	17735	0.010859	0.496496
stroke_ischemic	0.05	17735	0.010859	0.870715
T1D	0.05	17735	0.010859	0.498257
valves	0.05	17735	0.010859	0.623557
DiseaseBurden	0.05	17735	0.010859	1.34177
AA	0.1	16847	0.0117639	0
AD	0.1	16847	0.0117639	0.029483
AKI	0.1	16847	0.0117639	1.03784
anaemia	0.1	16847	0.0117639	0.919849
aneurysm	0.1	16847	0.0117639	0.579285
apnea	0.1	16847	0.0117639	0.73761
asthma	0.1	16847	0.0117639	1.2638
B12A	0.1	16847	0.0117639	0
BC	0.1	16847	0.0117639	0.744046
bilirubin	0.1	16847	0.0117639	0
bipolar	0.1	16847	0.0117639	0
cardiomyopathies	0.1	16847	0.0117639	0.138218
cataract	0.1	16847	0.0117639	1.02733
celiac	0.1	16847	0.0117639	0.154074
cholelithiasis	0.1	16847	0.0117639	1.0364
CKD	0.1	16847	0.0117639	0.93799
conduction	0.1	16847	0.0117639	1.12225
COPD	0.1	16847	0.0117639	1.30669
cornea	0.1	16847	0.0117639	0.428061
CRC	0.1	16847	0.0117639	0.678839
depression	0.1	16847	0.0117639	0
emphysema	0.1	16847	0.0117639	0.556973
endometriosis	0.1	16847	0.0117639	0.440496
epilepsy	0.1	16847	0.0117639	0.933986
glaucoma	0.1	16847	0.0117639	0.738365
gout	0.1	16847	0.0117639	0.621193
headaches	0.1	16847	0.0117639	0.588039
hepatic_fibrosis	0.1	16847	0.0117639	0
hernia	0.1	16847	0.0117639	1.01454
HTN_essential	0.1	16847	0.0117639	1.38634
hyperthyroidism	0.1	16847	0.0117639	0.670653
hypothyroidism	0.1	16847	0.0117639	0.907605
IBD	0.1	16847	0.0117639	0.757415
IDA	0.1	16847	0.0117639	0.958645
IHD	0.1	16847	0.0117639	1.12836
KC	0.1	16847	0.0117639	0
KS	0.1	16847	0.0117639	0.747088
lipid	0.1	16847	0.0117639	1.14117
menstruation	0.1	16847	0.0117639	0.790553
mineral	0.1	16847	0.0117639	0.509797
MS	0.1	16847	0.0117639	0
OA	0.1	16847	0.0117639	1.17185
OC	0.1	16847	0.0117639	0
osteoporosis	0.1	16847	0.0117639	0.953676
PC	0.1	16847	0.0117639	0.745186
PD	0.1	16847	0.0117639	0.313026
PE	0.1	16847	0.0117639	1.07278
pituitary	0.1	16847	0.0117639	0
PKD	0.1	16847	0.0117639	0
pneumonia	0.1	16847	0.0117639	0.975952
psoriasis	0.1	16847	0.0117639	0.528783
RA	0.1	16847	0.0117639	0.770555
sarcoidosis	0.1	16847	0.0117639	0
SCZ	0.1	16847	0.0117639	0
SLE	0.1	16847	0.0117639	0
sleep	0.1	16847	0.0117639	0
stroke_hemorrhagic	0.1	16847	0.0117639	0.576064
stroke_ischemic	0.1	16847	0.0117639	0.87283
T1D	0.1	16847	0.0117639	0.535208
valves	0.1	16847	0.0117639	0.654824
DiseaseBurden	0.1	16847	0.0117639	1.37204
AA	0.15	15784	0.0129705	0
AD	0.15	15784	0.0129705	0.080646
AKI	0.15	15784	0.0129705	1.06543
anaemia	0.15	15784	0.0129705	0.920289
aneurysm	0.15	15784	0.0129705	0.605798
apnea	0.15	15784	0.0129705	0.744426
asthma	0.15	15784	0.0129705	1.27666
B12A	0.15	15784	0.0129705	0
BC	0.15	15784	0.0129705	0.758953
bilirubin	0.15	15784	0.0129705	0
bipolar	0.15	15784	0.0129705	0
cardiomyopathies	0.15	15784	0.0129705	0.249965
cataract	0.15	15784	0.0129705	1.03736
celiac	0.15	15784	0.0129705	0.224194
cholelithiasis	0.15	15784	0.0129705	1.0506
CKD	0.15	15784	0.0129705	0.956836
conduction	0.15	15784	0.0129705	1.15721
COPD	0.15	15784	0.0129705	1.32972
cornea	0.15	15784	0.0129705	0.492402
CRC	0.15	15784	0.0129705	0.678839
depression	0.15	15784	0.0129705	0
emphysema	0.15	15784	0.0129705	0.619171
endometriosis	0.15	15784	0.0129705	0.480388
epilepsy	0.15	15784	0.0129705	0.947828
glaucoma	0.15	15784	0.0129705	0.802479
gout	0.15	15784	0.0129705	0.637522
headaches	0.15	15784	0.0129705	0.593102
hepatic_fibrosis	0.15	15784	0.0129705	0
hernia	0.15	15784	0.0129705	1.04072
HTN_essential	0.15	15784	0.0129705	1.4381
hyperthyroidism	0.15	15784	0.0129705	0.783258
hypothyroidism	0.15	15784	0.0129705	0.917435
IBD	0.15	15784	0.0129705	0.757415
IDA	0.15	15784	0.0129705	0.964768
IHD	0.15	15784	0.0129705	1.13655
KC	0.15	15784	0.0129705	0
KS	0.15	15784	0.0129705	0.776401
lipid	0.15	15784	0.0129705	1.15877
menstruation	0.15	15784	0.0129705	0.819382
mineral	0.15	15784	0.0129705	0.523012
MS	0.15	15784	0.0129705	0.0185486
OA	0.15	15784	0.0129705	1.18689
OC	0.15	15784	0.0129705	0
osteoporosis	0.15	15784	0.0129705	0.988617
PC	0.15	15784	0.0129705	0.789367
PD	0.15	15784	0.0129705	0.36829
PE	0.15	15784	0.0129705	1.18768
pituitary	0.15	15784	0.0129705	0
PKD	0.15	15784	0.0129705	0
pneumonia	0.15	15784	0.0129705	0.980084
psoriasis	0.15	15784	0.0129705	0.556186
RA	0.15	15784	0.0129705	0.792136
sarcoidosis	0.15	15784	0.0129705	0
SCZ	0.15	15784	0.0129705	0
SLE	0.15	15784	0.0129705	0
sleep	0.15	15784	0.0129705	0
stroke_hemorrhagic	0.15	15784	0.0129705	0.651687
stroke_ischemic	0.15	15784	0.0129705	0.901526
T1D	0.15	15784	0.0129705	0.598852
valves	0.15	15784	0.0129705	0.675984
DiseaseBurden	0.15	15784	0.0129705	1.40747
AA	0.2	14751	0.014177	0
AD	0.2	14751	0.014177	0.15062
AKI	0.2	14751	0.014177	1.08214
anaemia	0.2	14751	0.014177	0.924251
aneurysm	0.2	14751	0.014177	0.615139
apnea	0.2	14751	0.014177	0.832833
asthma	0.2	14751	0.014177	1.28341
B12A	0.2	14751	0.014177	0
BC	0.2	14751	0.014177	0.767449
bilirubin	0.2	14751	0.014177	0
bipolar	0.2	14751	0.014177	0.0199511
cardiomyopathies	0.2	14751	0.014177	0.327044
cataract	0.2	14751	0.014177	1.03784
celiac	0.2	14751	0.014177	0.315711
cholelithiasis	0.2	14751	0.014177	1.06641
CKD	0.2	14751	0.014177	0.976869
conduction	0.2	14751	0.014177	1.16503
COPD	0.2	14751	0.014177	1.35661
cornea	0.2	14751	0.014177	0.536437
CRC	0.2	14751	0.014177	0.68206
depression	0.2	14751	0.014177	0
emphysema	0.2	14751	0.014177	0.660073
endometriosis	0.2	14751	0.014177	0.513081
epilepsy	0.2	14751	0.014177	0.970006
glaucoma	0.2	14751	0.014177	0.880475
gout	0.2	14751	0.014177	0.649254
headaches	0.2	14751	0.014177	0.610124
hepatic_fibrosis	0.2	14751	0.014177	0
hernia	0.2	14751	0.014177	1.07082
HTN_essential	0.2	14751	0.014177	1.49208
hyperthyroidism	0.2	14751	0.014177	0.915901
hypothyroidism	0.2	14751	0.014177	0.934875
IBD	0.2	14751	0.014177	0.757415
IDA	0.2	14751	0.014177	0.985613
IHD	0.2	14751	0.014177	1.17237
KC	0.2	14751	0.014177	0.0306508
KS	0.2	14751	0.014177	0.855171
lipid	0.2	14751	0.014177	1.19994
menstruation	0.2	14751	0.014177	0.827108
mineral	0.2	14751	0.014177	0.527869
MS	0.2	14751	0.014177	0.131881
OA	0.2	14751	0.014177	1.21769
OC	0.2	14751	0.014177	0
osteoporosis	0.2	14751	0.014177	1.04842
PC	0.2	14751	0.014177	0.836117
PD	0.2	14751	0.014177	0.409545
PE	0.2	14751	0.014177	1.26491
pituitary	0.2	14751	0.014177	0
PKD	0.2	14751	0.014177	0
pneumonia	0.2	14751	0.014177	0.981924
psoriasis	0.2	14751	0.014177	0.598852
RA	0.2	14751	0.014177	0.819787
sarcoidosis	0.2	14751	0.014177	0
SCZ	0.2	14751	0.014177	0
SLE	0.2	14751	0.014177	0
sleep	0.2	14751	0.014177	0
stroke_hemorrhagic	0.2	14751	0.014177	0.715192
stroke_ischemic	0.2	14751	0.014177	0.913712
T1D	0.2	14751	0.014177	0.668882
valves	0.2	14751	0.014177	0.700866
DiseaseBurden	0.2	14751	0.014177	1.42073
AA	0.25	13840	0.0153836	0
AD	0.25	13840	0.0153836	0.219225
AKI	0.25	13840	0.0153836	1.1101
anaemia	0.25	13840	0.0153836	0.942676
aneurysm	0.25	13840	0.0153836	0.620181
apnea	0.25	13840	0.0153836	0.899794
asthma	0.25	13840	0.0153836	1.31356
B12A	0.25	13840	0.0153836	0
BC	0.25	13840	0.0153836	0.775229
bilirubin	0.25	13840	0.0153836	0
bipolar	0.25	13840	0.0153836	0.175116
cardiomyopathies	0.25	13840	0.0153836	0.431823
cataract	0.25	13840	0.0153836	1.05205
celiac	0.25	13840	0.0153836	0.419271
cholelithiasis	0.25	13840	0.0153836	1.08313
CKD	0.25	13840	0.0153836	1.0028
conduction	0.25	13840	0.0153836	1.175
COPD	0.25	13840	0.0153836	1.40989
cornea	0.25	13840	0.0153836	0.590159
CRC	0.25	13840	0.0153836	0.721497
depression	0.25	13840	0.0153836	0
emphysema	0.25	13840	0.0153836	0.689975
endometriosis	0.25	13840	0.0153836	0.560601
epilepsy	0.25	13840	0.0153836	0.971833
glaucoma	0.25	13840	0.0153836	0.924692
gout	0.25	13840	0.0153836	0.721683
headaches	0.25	13840	0.0153836	0.606961
hepatic_fibrosis	0.25	13840	0.0153836	0.0829198
hernia	0.25	13840	0.0153836	1.06543
HTN_essential	0.25	13840	0.0153836	1.57424
hyperthyroidism	0.25	13840	0.0153836	0.982385
hypothyroidism	0.25	13840	0.0153836	0.968865
IBD	0.25	13840	0.0153836	0.756838
IDA	0.25	13840	0.0153836	0.996273
IHD	0.25	13840	0.0153836	1.18556
KC	0.25	13840	0.0153836	0.168627
KS	0.25	13840	0.0153836	0.903694
lipid	0.25	13840	0.0153836	1.22909
menstruation	0.25	13840	0.0153836	0.848717
mineral	0.25	13840	0.0153836	0.532908
MS	0.25	13840	0.0153836	0.237458
OA	0.25	13840	0.0153836	1.25768
OC	0.25	13840	0.0153836	0
osteoporosis	0.25	13840	0.0153836	1.1154
PC	0.25	13840	0.0153836	0.840852
PD	0.25	13840	0.0153836	0.452868
PE	0.25	13840	0.0153836	1.31069
pituitary	0.25	13840	0.0153836	0
PKD	0.25	13840	0.0153836	0
pneumonia	0.25	13840	0.0153836	0.993484
psoriasis	0.25	13840	0.0153836	0.614972
RA	0.25	13840	0.0153836	0.88624
sarcoidosis	0.25	13840	0.0153836	0
SCZ	0.25	13840	0.0153836	0
SLE	0.25	13840	0.0153836	0
sleep	0.25	13840	0.0153836	0
stroke_hemorrhagic	0.25	13840	0.0153836	0.767062
stroke_ischemic	0.25	13840	0.0153836	0.913712
T1D	0.25	13840	0.0153836	0.704155
valves	0.25	13840	0.0153836	0.731212
DiseaseBurden	0.25	13840	0.0153836	1.43026
AA	0.3	13021	0.0165902	0
AD	0.3	13021	0.0165902	0.276163
AKI	0.3	13021	0.0165902	1.14529
anaemia	0.3	13021	0.0165902	0.960003
aneurysm	0.3	13021	0.0165902	0.614469
apnea	0.3	13021	0.0165902	0.939327
asthma	0.3	13021	0.0165902	1.32104
B12A	0.3	13021	0.0165902	0
BC	0.3	13021	0.0165902	0.81574
bilirubin	0.3	13021	0.0165902	0
bipolar	0.3	13021	0.0165902	0.292438
cardiomyopathies	0.3	13021	0.0165902	0.469687
cataract	0.3	13021	0.0165902	1.06055
celiac	0.3	13021	0.0165902	0.474805
cholelithiasis	0.3	13021	0.0165902	1.07376
CKD	0.3	13021	0.0165902	1.02971
conduction	0.3	13021	0.0165902	1.17185
COPD	0.3	13021	0.0165902	1.47117
cornea	0.3	13021	0.0165902	0.613799
CRC	0.3	13021	0.0165902	0.758953
depression	0.3	13021	0.0165902	0
emphysema	0.3	13021	0.0165902	0.708189
endometriosis	0.3	13021	0.0165902	0.585437
epilepsy	0.3	13021	0.0165902	1.01832
glaucoma	0.3	13021	0.0165902	0.936209
gout	0.3	13021	0.0165902	0.771333
headaches	0.3	13021	0.0165902	0.598193
hepatic_fibrosis	0.3	13021	0.0165902	0.207779
hernia	0.3	13021	0.0165902	1.0669
HTN_essential	0.3	13021	0.0165902	1.61539
hyperthyroidism	0.3	13021	0.0165902	1.05036
hypothyroidism	0.3	13021	0.0165902	0.995342
IBD	0.3	13021	0.0165902	0.757415
IDA	0.3	13021	0.0165902	1.0136
IHD	0.3	13021	0.0165902	1.20422
KC	0.3	13021	0.0165902	0.245562
KS	0.3	13021	0.0165902	0.941112
lipid	0.3	13021	0.0165902	1.24002
menstruation	0.3	13021	0.0165902	0.871137
mineral	0.3	13021	0.0165902	0.539517
MS	0.3	13021	0.0165902	0.301976
OA	0.3	13021	0.0165902	1.27722
OC	0.3	13021	0.0165902	0.0193753
osteoporosis	0.3	13021	0.0165902	1.15669
PC	0.3	13021	0.0165902	0.856006
PD	0.3	13021	0.0165902	0.4892
PE	0.3	13021	0.0165902	1.34545
pituitary	0.3	13021	0.0165902	0
PKD	0.3	13021	0.0165902	0
pneumonia	0.3	13021	0.0165902	1.00514
psoriasis	0.3	13021	0.0165902	0.639239
RA	0.3	13021	0.0165902	0.918532
sarcoidosis	0.3	13021	0.0165902	0
SCZ	0.3	13021	0.0165902	0
SLE	0.3	13021	0.0165902	0
sleep	0.3	13021	0.0165902	0
stroke_hemorrhagic	0.3	13021	0.0165902	0.828741
stroke_ischemic	0.3	13021	0.0165902	0.906735
T1D	0.3	13021	0.0165902	0.722241
valves	0.3	13021	0.0165902	0.740634
DiseaseBurden	0.3	13021	0.0165902	1.44496
AA	0.35	12039	0.0180983	0
AD	0.35	12039	0.0180983	0.341181
AKI	0.35	12039	0.0180983	1.20154
anaemia	0.35	12039	0.0180983	0.96227
aneurysm	0.35	12039	0.0180983	0.605798
apnea	0.35	12039	0.0180983	0.963178
asthma	0.35	12039	0.0180983	1.33495
B12A	0.35	12039	0.0180983	0.0844538
BC	0.35	12039	0.0180983	0.835295
bilirubin	0.35	12039	0.0180983	0
bipolar	0.35	12039	0.0180983	0.39508
cardiomyopathies	0.35	12039	0.0180983	0.54168
cataract	0.35	12039	0.0180983	1.03784
celiac	0.35	12039	0.0180983	0.555086
cholelithiasis	0.35	12039	0.0180983	1.06836
CKD	0.35	12039	0.0180983	1.06055
conduction	0.35	12039	0.0180983	1.15825
COPD	0.35	12039	0.0180983	1.555
cornea	0.35	12039	0.0180983	0.648907
CRC	0.35	12039	0.0180983	0.810498
depression	0.35	12039	0.0180983	0
emphysema	0.35	12039	0.0180983	0.729712
endometriosis	0.35	12039	0.0180983	0.599511
epilepsy	0.35	12039	0.0180983	1.10206
glaucoma	0.35	12039	0.0180983	0.921608
gout	0.35	12039	0.0180983	0.823849
headaches	0.35	12039	0.0180983	0.653777
hepatic_fibrosis	0.35	12039	0.0180983	0.309687
hernia	0.35	12039	0.0180983	1.09207
HTN_essential	0.35	12039	0.0180983	1.66866
hyperthyroidism	0.35	12039	0.0180983	1.07524
hypothyroidism	0.35	12039	0.0180983	1.02971
IBD	0.35	12039	0.0180983	0.772111
IDA	0.35	12039	0.0180983	1.04553
IHD	0.35	12039	0.0180983	1.21985
KC	0.35	12039	0.0180983	0.322029
KS	0.35	12039	0.0180983	0.960003
lipid	0.35	12039	0.0180983	1.26491
menstruation	0.35	12039	0.0180983	0.895045
mineral	0.35	12039	0.0180983	0.529088
MS	0.35	12039	0.0180983	0.395336
OA	0.35	12039	0.0180983	1.32335
OC	0.35	12039	0.0180983	0.128566
osteoporosis	0.35	12039	0.0180983	1.19887
PC	0.35	12039	0.0180983	0.884316
PD	0.35	12039	0.0180983	0.529088
PE	0.35	12039	0.0180983	1.36429
pituitary	0.35	12039	0.0180983	0
PKD	0.35	12039	0.0180983	0
pneumonia	0.35	12039	0.0180983	1.00561
psoriasis	0.35	12039	0.0180983	0.64856
RA	0.35	12039	0.0180983	0.944242
sarcoidosis	0.35	12039	0.0180983	0
SCZ	0.35	12039	0.0180983	0
SLE	0.35	12039	0.0180983	0
sleep	0.35	12039	0.0180983	0
stroke_hemorrhagic	0.35	12039	0.0180983	0.892892
stroke_ischemic	0.35	12039	0.0180983	0.87283
T1D	0.35	12039	0.0180983	0.753196
valves	0.35	12039	0.0180983	0.743666
DiseaseBurden	0.35	12039	0.0180983	1.46223
AA	0.4	11145	0.0196065	0
AD	0.4	11145	0.0196065	0.389988
AKI	0.4	11145	0.0196065	1.234
anaemia	0.4	11145	0.0196065	0.956836
aneurysm	0.4	11145	0.0196065	0.586086
apnea	0.4	11145	0.0196065	0.997204
asthma	0.4	11145	0.0196065	1.39959
B12A	0.4	11145	0.0196065	0.155741
BC	0.4	11145	0.0196065	0.859772
bilirubin	0.4	11145	0.0196065	0
bipolar	0.4	11145	0.0196065	0.471389
cardiomyopathies	0.4	11145	0.0196065	0.625589
cataract	0.4	11145	0.0196065	1.02021
celiac	0.4	11145	0.0196065	0.624572
cholelithiasis	0.4	11145	0.0196065	1.06885
CKD	0.4	11145	0.0196065	1.08017
conduction	0.4	11145	0.0196065	1.175
COPD	0.4	11145	0.0196065	1.67287
cornea	0.4	11145	0.0196065	0.695043
CRC	0.4	11145	0.0196065	0.879198
depression	0.4	11145	0.0196065	0
emphysema	0.4	11145	0.0196065	0.749374
endometriosis	0.4	11145	0.0196065	0.618161
epilepsy	0.4	11145	0.0196065	1.16451
glaucoma	0.4	11145	0.0196065	0.9063
gout	0.4	11145	0.0196065	0.848925
headaches	0.4	11145	0.0196065	0.788577
hepatic_fibrosis	0.4	11145	0.0196065	0.400211
hernia	0.4	11145	0.0196065	1.08511
HTN_essential	0.4	11145	0.0196065	1.7836
hyperthyroidism	0.4	11145	0.0196065	1.07524
hypothyroidism	0.4	11145	0.0196065	1.07918
IBD	0.4	11145	0.0196065	0.812914
IDA	0.4	11145	0.0196065	1.06494
IHD	0.4	11145	0.0196065	1.24828
KC	0.4	11145	0.0196065	0.424852
KS	0.4	11145	0.0196065	0.983306
lipid	0.4	11145	0.0196065	1.2851
menstruation	0.4	11145	0.0196065	0.957288
mineral	0.4	11145	0.0196065	0.577995
MS	0.4	11145	0.0196065	0.448721
OA	0.4	11145	0.0196065	1.36488
OC	0.4	11145	0.0196065	0.298705
osteoporosis	0.4	11145	0.0196065	1.24607
PC	0.4	11145	0.0196065	0.905865
PD	0.4	11145	0.0196065	0.573174
PE	0.4	11145	0.0196065	1.4014
pituitary	0.4	11145	0.0196065	0
PKD	0.4	11145	0.0196065	0
pneumonia	0.4	11145	0.0196065	1.01171
psoriasis	0.4	11145	0.0196065	0.655522
RA	0.4	11145	0.0196065	0.950524
sarcoidosis	0.4	11145	0.0196065	0
SCZ	0.4	11145	0.0196065	0
SLE	0.4	11145	0.0196065	0
sleep	0.4	11145	0.0196065	0
stroke_hemorrhagic	0.4	11145	0.0196065	0.952324
stroke_ischemic	0.4	11145	0.0196065	0.87283
T1D	0.4	11145	0.0196065	0.755111
valves	0.4	11145	0.0196065	0.758568
DiseaseBurden	0.4	11145	0.0196065	1.47968
AA	0.45	10215	0.0220197	0
AD	0.45	10215	0.0220197	0.417421
AKI	0.45	10215	0.0220197	1.23127
anaemia	0.45	10215	0.0220197	0.955932
aneurysm	0.45	10215	0.0220197	0.604471
apnea	0.45	10215	0.0220197	1.04312
asthma	0.45	10215	0.0220197	1.43008
B12A	0.45	10215	0.0220197	0.29567
BC	0.45	10215	0.0220197	0.886454
bilirubin	0.45	10215	0.0220197	0
bipolar	0.45	10215	0.0220197	0.538592
cardiomyopathies	0.45	10215	0.0220197	0.697587
cataract	0.45	10215	0.0220197	1.02828
celiac	0.45	10215	0.0220197	0.690336
cholelithiasis	0.45	10215	0.0220197	1.08462
CKD	0.45	10215	0.0220197	1.11971
conduction	0.45	10215	0.0220197	1.20368
COPD	0.45	10215	0.0220197	1.78658
cornea	0.45	10215	0.0220197	0.726344
CRC	0.45	10215	0.0220197	0.916777
depression	0.45	10215	0.0220197	0
emphysema	0.45	10215	0.0220197	0.774449
endometriosis	0.45	10215	0.0220197	0.632731
epilepsy	0.45	10215	0.0220197	1.2538
glaucoma	0.45	10215	0.0220197	0.886882
gout	0.45	10215	0.0220197	0.876647
headaches	0.45	10215	0.0220197	0.923369
hepatic_fibrosis	0.45	10215	0.0220197	0.465447
hernia	0.45	10215	0.0220197	1.10507
HTN_essential	0.45	10215	0.0220197	1.86027
hyperthyroidism	0.45	10215	0.0220197	1.06445
hypothyroidism	0.45	10215	0.0220197	1.0871
IBD	0.45	10215	0.0220197	0.841059
IDA	0.45	10215	0.0220197	1.10457
IHD	0.45	10215	0.0220197	1.28679
KC	0.45	10215	0.0220197	0.466293
KS	0.45	10215	0.0220197	0.997669
lipid	0.45	10215	0.0220197	1.29756
menstruation	0.45	10215	0.0220197	0.981004
mineral	0.45	10215	0.0220197	0.621868
MS	0.45	10215	0.0220197	0.491236
OA	0.45	10215	0.0220197	1.42885
OC	0.45	10215	0.0220197	0.462634
osteoporosis	0.45	10215	0.0220197	1.34428
PC	0.45	10215	0.0220197	0.90804
PD	0.45	10215	0.0220197	0.621868
PE	0.45	10215	0.0220197	1.4221
pituitary	0.45	10215	0.0220197	0
PKD	0.45	10215	0.0220197	0
pneumonia	0.45	10215	0.0220197	1.03162
psoriasis	0.45	10215	0.0220197	0.64752
RA	0.45	10215	0.0220197	0.950974
sarcoidosis	0.45	10215	0.0220197	0
SCZ	0.45	10215	0.0220197	0.0345704
SLE	0.45	10215	0.0220197	0
sleep	0.45	10215	0.0220197	0
stroke_hemorrhagic	0.45	10215	0.0220197	0.955029
stroke_ischemic	0.45	10215	0.0220197	0.963632
T1D	0.45	10215	0.0220197	0.757799
valves	0.45	10215	0.0220197	0.777964
DiseaseBurden	0.45	10215	0.0220197	1.48339
AA	0.5	9361	0.0247344	0
AD	0.5	9361	0.0247344	0.435334
AKI	0.5	9361	0.0247344	1.22854
anaemia	0.5	9361	0.0247344	0.97229
aneurysm	0.5	9361	0.0247344	0.645789
apnea	0.5	9361	0.0247344	1.08116
asthma	0.5	9361	0.0247344	1.47054
B12A	0.5	9361	0.0247344	0.409806
BC	0.5	9361	0.0247344	0.911964
bilirubin	0.5	9361	0.0247344	0
bipolar	0.5	9361	0.0247344	0.640614
cardiomyopathies	0.5	9361	0.0247344	0.760493
cataract	0.5	9361	0.0247344	0.998601
celiac	0.5	9361	0.0247344	0.731212
cholelithiasis	0.5	9361	0.0247344	1.08511
CKD	0.5	9361	0.0247344	1.12989
conduction	0.5	9361	0.0247344	1.24662
COPD	0.5	9361	0.0247344	1.94642
cornea	0.5	9361	0.0247344	0.741013
CRC	0.5	9361	0.0247344	0.958192
depression	0.5	9361	0.0247344	0.216945
emphysema	0.5	9361	0.0247344	0.793721
endometriosis	0.5	9361	0.0247344	0.67741
epilepsy	0.5	9361	0.0247344	1.27609
glaucoma	0.5	9361	0.0247344	0.859353
gout	0.5	9361	0.0247344	0.913275
headaches	0.5	9361	0.0247344	0.990237
hepatic_fibrosis	0.5	9361	0.0247344	0.515478
hernia	0.5	9361	0.0247344	1.10507
HTN_essential	0.5	9361	0.0247344	1.89855
hyperthyroidism	0.5	9361	0.0247344	1.04456
hypothyroidism	0.5	9361	0.0247344	1.11465
IBD	0.5	9361	0.0247344	0.858097
IDA	0.5	9361	0.0247344	1.12581
IHD	0.5	9361	0.0247344	1.29813
KC	0.5	9361	0.0247344	0.508606
KS	0.5	9361	0.0247344	0.981924
lipid	0.5	9361	0.0247344	1.31644
menstruation	0.5	9361	0.0247344	1.03688
mineral	0.5	9361	0.0247344	0.629664
MS	0.5	9361	0.0247344	0.567423
OA	0.5	9361	0.0247344	1.49272
OC	0.5	9361	0.0247344	0.588039
osteoporosis	0.5	9361	0.0247344	1.41416
PC	0.5	9361	0.0247344	0.915463
PD	0.5	9361	0.0247344	0.664644
PE	0.5	9361	0.0247344	1.44615
pituitary	0.5	9361	0.0247344	0.107348
PKD	0.5	9361	0.0247344	0
pneumonia	0.5	9361	0.0247344	1.06592
psoriasis	0.5	9361	0.0247344	0.643371
RA	0.5	9361	0.0247344	0.959097
sarcoidosis	0.5	9361	0.0247344	0
SCZ	0.5	9361	0.0247344	0.173099
SLE	0.5	9361	0.0247344	0
sleep	0.5	9361	0.0247344	0
stroke_hemorrhagic	0.5	9361	0.0247344	0.952324
stroke_ischemic	0.5	9361	0.0247344	1.04216
T1D	0.5	9361	0.0247344	0.753196
valves	0.5	9361	0.0247344	0.790948
DiseaseBurden	0.5	9361	0.0247344	1.52286
AA	0.55	8418	0.0289574	0
AD	0.55	8418	0.0289574	0.459971
AKI	0.55	8418	0.0289574	1.234
anaemia	0.55	8418	0.0289574	1.00678
aneurysm	0.55	8418	0.0289574	0.695951
apnea	0.55	8418	0.0289574	1.12505
asthma	0.55	8418	0.0289574	1.51453
B12A	0.55	8418	0.0289574	0.501053
BC	0.55	8418	0.0289574	0.981004
bilirubin	0.55	8418	0.0289574	0
bipolar	0.55	8418	0.0289574	0.744999
cardiomyopathies	0.55	8418	0.0289574	0.809895
cataract	0.55	8418	0.0289574	1.01407
celiac	0.55	8418	0.0289574	0.729337
cholelithiasis	0.55	8418	0.0289574	1.08586
CKD	0.55	8418	0.0289574	1.13424
conduction	0.55	8418	0.0289574	1.28453
COPD	0.55	8418	0.0289574	2.12451
cornea	0.55	8418	0.0289574	0.726344
CRC	0.55	8418	0.0289574	0.973662
depression	0.55	8418	0.0289574	0.446794
emphysema	0.55	8418	0.0289574	0.91612
endometriosis	0.55	8418	0.0289574	0.789762
epilepsy	0.55	8418	0.0289574	1.3478
glaucoma	0.55	8418	0.0289574	0.881754
gout	0.55	8418	0.0289574	0.946258
headaches	0.55	8418	0.0289574	1.03377
hepatic_fibrosis	0.55	8418	0.0289574	0.618161
hernia	0.55	8418	0.0289574	1.11162
HTN_essential	0.55	8418	0.0289574	1.99089
hyperthyroidism	0.55	8418	0.0289574	1.20825
hypothyroidism	0.55	8418	0.0289574	1.15565
IBD	0.55	8418	0.0289574	0.872407
IDA	0.55	8418	0.0289574	1.12174
IHD	0.55	8418	0.0289574	1.38694
KC	0.55	8418	0.0289574	0.569655
KS	0.55	8418	0.0289574	0.957288
lipid	0.55	8418	0.0289574	1.31328
menstruation	0.55	8418	0.0289574	1.11642
mineral	0.55	8418	0.0289574	0.682418
MS	0.55	8418	0.0289574	0.644752
OA	0.55	8418	0.0289574	1.50873
OC	0.55	8418	0.0289574	0.725597
osteoporosis	0.55	8418	0.0289574	1.52359
PC	0.55	8418	0.0289574	0.94469
PD	0.55	8418	0.0289574	0.67367
PE	0.55	8418	0.0289574	1.56128
pituitary	0.55	8418	0.0289574	0.212245
PKD	0.55	8418	0.0289574	0
pneumonia	0.55	8418	0.0289574	1.10231
psoriasis	0.55	8418	0.0289574	0.709108
RA	0.55	8418	0.0289574	0.95955
sarcoidosis	0.55	8418	0.0289574	0
SCZ	0.55	8418	0.0289574	0.264656
SLE	0.55	8418	0.0289574	0
sleep	0.55	8418	0.0289574	0
stroke_hemorrhagic	0.55	8418	0.0289574	1.02757
stroke_ischemic	0.55	8418	0.0289574	1.10507
T1D	0.55	8418	0.0289574	0.762036
valves	0.55	8418	0.0289574	0.799686
DiseaseBurden	0.55	8418	0.0289574	1.56649
AA	0.6	7488	0.0346885	0
AD	0.6	7488	0.0346885	0.494887
AKI	0.6	7488	0.0346885	1.22555
anaemia	0.6	7488	0.0346885	1.04697
aneurysm	0.6	7488	0.0346885	0.769389
apnea	0.6	7488	0.0346885	1.17579
asthma	0.6	7488	0.0346885	1.53204
B12A	0.6	7488	0.0346885	0.611626
BC	0.6	7488	0.0346885	1.05496
bilirubin	0.6	7488	0.0346885	0
bipolar	0.6	7488	0.0346885	0.861869
cardiomyopathies	0.6	7488	0.0346885	0.806683
cataract	0.6	7488	0.0346885	1.09008
celiac	0.6	7488	0.0346885	0.682239
cholelithiasis	0.6	7488	0.0346885	1.09356
CKD	0.6	7488	0.0346885	1.13015
conduction	0.6	7488	0.0346885	1.35073
COPD	0.6	7488	0.0346885	2.30189
cornea	0.6	7488	0.0346885	0.727652
CRC	0.6	7488	0.0346885	1.01195
depression	0.6	7488	0.0346885	0.521198
emphysema	0.6	7488	0.0346885	1.03186
endometriosis	0.6	7488	0.0346885	0.884957
epilepsy	0.6	7488	0.0346885	1.38334
glaucoma	0.6	7488	0.0346885	0.923369
gout	0.6	7488	0.0346885	0.977328
headaches	0.6	7488	0.0346885	1.11187
hepatic_fibrosis	0.6	7488	0.0346885	0.702326
hernia	0.6	7488	0.0346885	1.1154
HTN_essential	0.6	7488	0.0346885	2.07975
hyperthyroidism	0.6	7488	0.0346885	1.2527
hypothyroidism	0.6	7488	0.0346885	1.193
IBD	0.6	7488	0.0346885	0.928446
IDA	0.6	7488	0.0346885	1.11237
IHD	0.6	7488	0.0346885	1.43193
KC	0.6	7488	0.0346885	0.626606
KS	0.6	7488	0.0346885	0.95661
lipid	0.6	7488	0.0346885	1.36666
menstruation	0.6	7488	0.0346885	1.12428
mineral	0.6	7488	0.0346885	0.745186
MS	0.6	7488	0.0346885	0.725037
OA	0.6	7488	0.0346885	1.57925
OC	0.6	7488	0.0346885	0.895045
osteoporosis	0.6	7488	0.0346885	1.57691
PC	0.6	7488	0.0346885	0.944242
PD	0.6	7488	0.0346885	0.620856
PE	0.6	7488	0.0346885	1.61471
pituitary	0.6	7488	0.0346885	0.353387
PKD	0.6	7488	0.0346885	0
pneumonia	0.6	7488	0.0346885	1.11414
psoriasis	0.6	7488	0.0346885	0.735159
RA	0.6	7488	0.0346885	1.02282
sarcoidosis	0.6	7488	0.0346885	0
SCZ	0.6	7488	0.0346885	0.500906
SLE	0.6	7488	0.0346885	0
sleep	0.6	7488	0.0346885	0.0236798
stroke_hemorrhagic	0.6	7488	0.0346885	1.11616
stroke_ischemic	0.6	7488	0.0346885	1.12377
T1D	0.6	7488	0.0346885	0.846435
valves	0.6	7488	0.0346885	0.793523
DiseaseBurden	0.6	7488	0.0346885	1.64385
AA	0.65	6529	0.043436	0.201963
AD	0.65	6529	0.043436	0.536129
AKI	0.65	6529	0.043436	1.16242
anaemia	0.65	6529	0.043436	1.1101
aneurysm	0.65	6529	0.043436	0.856842
apnea	0.65	6529	0.043436	1.29188
asthma	0.65	6529	0.043436	1.56227
B12A	0.65	6529	0.043436	0.684572
BC	0.65	6529	0.043436	1.06445
bilirubin	0.65	6529	0.043436	0.11915
bipolar	0.65	6529	0.043436	0.926457
cardiomyopathies	0.65	6529	0.043436	0.827108
cataract	0.65	6529	0.043436	1.09706
celiac	0.65	6529	0.043436	0.752813
cholelithiasis	0.65	6529	0.043436	1.1192
CKD	0.65	6529	0.043436	1.08165
conduction	0.65	6529	0.043436	1.43069
COPD	0.65	6529	0.043436	2.67678
cornea	0.65	6529	0.043436	0.833653
CRC	0.65	6529	0.043436	1.11465
depression	0.65	6529	0.043436	0.673493
emphysema	0.65	6529	0.043436	1.01974
endometriosis	0.65	6529	0.043436	0.95774
epilepsy	0.65	6529	0.043436	1.42026
glaucoma	0.65	6529	0.043436	0.868181
gout	0.65	6529	0.043436	1.00936
headaches	0.65	6529	0.043436	1.14839
hepatic_fibrosis	0.65	6529	0.043436	0.7115
hernia	0.65	6529	0.043436	1.12734
HTN_essential	0.65	6529	0.043436	2.26273
hyperthyroidism	0.65	6529	0.043436	1.31471
hypothyroidism	0.65	6529	0.043436	1.25879
IBD	0.65	6529	0.043436	0.969093
IDA	0.65	6529	0.043436	1.15409
IHD	0.65	6529	0.043436	1.45549
KC	0.65	6529	0.043436	0.735348
KS	0.65	6529	0.043436	0.958192
lipid	0.65	6529	0.043436	1.52164
menstruation	0.65	6529	0.043436	1.21283
mineral	0.65	6529	0.043436	0.790553
MS	0.65	6529	0.043436	0.721497
OA	0.65	6529	0.043436	1.60044
OC	0.65	6529	0.043436	0.918532
osteoporosis	0.65	6529	0.043436	1.70121
PC	0.65	6529	0.043436	0.982845
PD	0.65	6529	0.043436	0.74823
PE	0.65	6529	0.043436	1.60518
pituitary	0.65	6529	0.043436	0.434522
PKD	0.65	6529	0.043436	0
pneumonia	0.65	6529	0.043436	1.0412
psoriasis	0.65	6529	0.043436	0.84851
RA	0.65	6529	0.043436	1.10056
sarcoidosis	0.65	6529	0.043436	0
SCZ	0.65	6529	0.043436	0.605798
SLE	0.65	6529	0.043436	0
sleep	0.65	6529	0.043436	0.340244
stroke_hemorrhagic	0.65	6529	0.043436	1.24057
stroke_ischemic	0.65	6529	0.043436	1.1978
T1D	0.65	6529	0.043436	0.931767
valves	0.65	6529	0.043436	0.768225
DiseaseBurden	0.65	6529	0.043436	1.71686
AA	0.7	5618	0.054838	0.382173
AD	0.7	5618	0.054838	0.599182
AKI	0.7	5618	0.054838	1.06714
anaemia	0.7	5618	0.054838	1.13834
aneurysm	0.7	5618	0.054838	0.758184
apnea	0.7	5618	0.054838	1.35514
asthma	0.7	5618	0.054838	1.32451
B12A	0.7	5618	0.054838	0.645444
BC	0.7	5618	0.054838	0.983307
bilirubin	0.7	5618	0.054838	0.25146
bipolar	0.7	5618	0.054838	0.870715
cardiomyopathies	0.7	5618	0.054838	0.979854
cataract	0.7	5618	0.054838	1.12505
celiac	0.7	5618	0.054838	0.891172
cholelithiasis	0.7	5618	0.054838	1.12073
CKD	0.7	5618	0.054838	1.08437
conduction	0.7	5618	0.054838	1.43377
COPD	0.7	5618	0.054838	2.76731
cornea	0.7	5618	0.054838	0.883034
CRC	0.7	5618	0.054838	1.14375
depression	0.7	5618	0.054838	0.727278
emphysema	0.7	5618	0.054838	0.982154
endometriosis	0.7	5618	0.054838	0.941784
epilepsy	0.7	5618	0.054838	1.4166
glaucoma	0.7	5618	0.054838	0.863759
gout	0.7	5618	0.054838	0.996273
headaches	0.7	5618	0.054838	1.1938
hepatic_fibrosis	0.7	5618	0.054838	0.677946
hernia	0.7	5618	0.054838	1.12123
HTN_essential	0.7	5618	0.054838	2.2137
hyperthyroidism	0.7	5618	0.054838	1.31471
hypothyroidism	0.7	5618	0.054838	1.24277
IBD	0.7	5618	0.054838	1.08264
IDA	0.7	5618	0.054838	1.17526
IHD	0.7	5618	0.054838	1.42731
KC	0.7	5618	0.054838	0.692868
KS	0.7	5618	0.054838	0.960003
lipid	0.7	5618	0.054838	1.63217
menstruation	0.7	5618	0.054838	1.13911
mineral	0.7	5618	0.054838	0.792136
MS	0.7	5618	0.054838	0.6543
OA	0.7	5618	0.054838	1.4924
OC	0.7	5618	0.054838	0.918532
osteoporosis	0.7	5618	0.054838	1.87776
PC	0.7	5618	0.054838	1.02709
PD	0.7	5618	0.054838	0.829763
PE	0.7	5618	0.054838	1.592
pituitary	0.7	5618	0.054838	0.470254
PKD	0.7	5618	0.054838	0
pneumonia	0.7	5618	0.054838	1.00514
psoriasis	0.7	5618	0.054838	0.800883
RA	0.7	5618	0.054838	1.09282
sarcoidosis	0.7	5618	0.054838	0.053348
SCZ	0.7	5618	0.054838	0.613298
SLE	0.7	5618	0.054838	0
sleep	0.7	5618	0.054838	0.511437
stroke_hemorrhagic	0.7	5618	0.054838	1.22691
stroke_ischemic	0.7	5618	0.054838	1.27553
T1D	0.7	5618	0.054838	0.951199
valves	0.7	5618	0.054838	0.702144
DiseaseBurden	0.7	5618	0.054838	1.7264
AA	0.75	4678	0.0742032	0.447895
AD	0.75	4678	0.0742032	0.628983
AKI	0.75	4678	0.0742032	1.03448
anaemia	0.75	4678	0.0742032	1.19726
aneurysm	0.75	4678	0.0742032	0.849964
apnea	0.75	4678	0.0742032	1.28849
asthma	0.75	4678	0.0742032	1.41782
B12A	0.75	4678	0.0742032	0.522255
BC	0.75	4678	0.0742032	1.02495
bilirubin	0.75	4678	0.0742032	0.428329
bipolar	0.75	4678	0.0742032	0.867127
cardiomyopathies	0.75	4678	0.0742032	1.17001
cataract	0.75	4678	0.0742032	1.17474
celiac	0.75	4678	0.0742032	0.966588
cholelithiasis	0.75	4678	0.0742032	1.1666
CKD	0.75	4678	0.0742032	1.16556
conduction	0.75	4678	0.0742032	1.4446
COPD	0.75	4678	0.0742032	2.84809
cornea	0.75	4678	0.0742032	0.877072
CRC	0.75	4678	0.0742032	1.228
depression	0.75	4678	0.0742032	0.692868
emphysema	0.75	4678	0.0742032	1.03353
endometriosis	0.75	4678	0.0742032	1.0477
epilepsy	0.75	4678	0.0742032	1.44336
glaucoma	0.75	4678	0.0742032	0.895049
gout	0.75	4678	0.0742032	0.964313
headaches	0.75	4678	0.0742032	1.16242
hepatic_fibrosis	0.75	4678	0.0742032	0.722986
hernia	0.75	4678	0.0742032	1.10482
HTN_essential	0.75	4678	0.0742032	2.16933
hyperthyroidism	0.75	4678	0.0742032	1.36607
hypothyroidism	0.75	4678	0.0742032	1.35691
IBD	0.75	4678	0.0742032	1.08116
IDA	0.75	4678	0.0742032	1.22202
IHD	0.75	4678	0.0742032	1.36963
KC	0.75	4678	0.0742032	0.849133
KS	0.75	4678	0.0742032	1.11338
lipid	0.75	4678	0.0742032	1.64911
menstruation	0.75	4678	0.0742032	1.11136
mineral	0.75	4678	0.0742032	0.672072
MS	0.75	4678	0.0742032	0.640959
OA	0.75	4678	0.0742032	1.58528
OC	0.75	4678	0.0742032	0.989774
osteoporosis	0.75	4678	0.0742032	1.98061
PC	0.75	4678	0.0742032	1.04697
PD	0.75	4678	0.0742032	0.824867
PE	0.75	4678	0.0742032	1.61675
pituitary	0.75	4678	0.0742032	0.501496
PKD	0.75	4678	0.0742032	0
pneumonia	0.75	4678	0.0742032	0.981004
psoriasis	0.75	4678	0.0742032	0.80208
RA	0.75	4678	0.0742032	0.972519
sarcoidosis	0.75	4678	0.0742032	0.136654
SCZ	0.75	4678	0.0742032	0.690697
SLE	0.75	4678	0.0742032	0.317083
sleep	0.75	4678	0.0742032	0.631367
stroke_hemorrhagic	0.75	4678	0.0742032	1.23893
stroke_ischemic	0.75	4678	0.0742032	1.4221
T1D	0.75	4678	0.0742032	0.980774
valves	0.75	4678	0.0742032	0.782276
DiseaseBurden	0.75	4678	0.0742032	1.68014
AA	0.8	3744	0.103161	0.468271
AD	0.8	3744	0.103161	0.54509
AKI	0.8	3744	0.103161	0.951424
anaemia	0.8	3744	0.103161	1.23674
aneurysm	0.8	3744	0.103161	0.938212
apnea	0.8	3744	0.103161	1.32943
asthma	0.8	3744	0.103161	1.53661
B12A	0.8	3744	0.103161	0.672072
BC	0.8	3744	0.103161	0.974806
bilirubin	0.8	3744	0.103161	0.48197
bipolar	0.8	3744	0.103161	0.912402
cardiomyopathies	0.8	3744	0.103161	1.34897
cataract	0.8	3744	0.103161	1.20235
celiac	0.8	3744	0.103161	1.06885
cholelithiasis	0.8	3744	0.103161	1.14581
CKD	0.8	3744	0.103161	1.22094
conduction	0.8	3744	0.103161	1.45924
COPD	0.8	3744	0.103161	2.83018
cornea	0.8	3744	0.103161	1.08438
CRC	0.8	3744	0.103161	1.42762
depression	0.8	3744	0.103161	0.655173
emphysema	0.8	3744	0.103161	0.997902
endometriosis	0.8	3744	0.103161	1.05205
epilepsy	0.8	3744	0.103161	1.40443
glaucoma	0.8	3744	0.103161	0.860401
gout	0.8	3744	0.103161	1.11111
headaches	0.8	3744	0.103161	1.23783
hepatic_fibrosis	0.8	3744	0.103161	0.735536
hernia	0.8	3744	0.103161	1.16503
HTN_essential	0.8	3744	0.103161	2.02289
hyperthyroidism	0.8	3744	0.103161	1.43008
hypothyroidism	0.8	3744	0.103161	1.30412
IBD	0.8	3744	0.103161	1.05375
IDA	0.8	3744	0.103161	1.17922
IHD	0.8	3744	0.103161	1.23728
KC	0.8	3744	0.103161	0.910003
KS	0.8	3744	0.103161	1.04336
lipid	0.8	3744	0.103161	1.51938
menstruation	0.8	3744	0.103161	1.10884
mineral	0.8	3744	0.103161	0.632902
MS	0.8	3744	0.103161	0.67367
OA	0.8	3744	0.103161	1.85718
OC	0.8	3744	0.103161	1.00421
osteoporosis	0.8	3744	0.103161	2.13861
PC	0.8	3744	0.103161	1.08983
PD	0.8	3744	0.103161	0.823036
PE	0.8	3744	0.103161	1.59335
pituitary	0.8	3744	0.103161	0.463336
PKD	0.8	3744	0.103161	0.185639
pneumonia	0.8	3744	0.103161	0.985382
psoriasis	0.8	3744	0.103161	0.83694
RA	0.8	3744	0.103161	0.889455
sarcoidosis	0.8	3744	0.103161	0.183475
SCZ	0.8	3744	0.103161	0.678125
SLE	0.8	3744	0.103161	0.68619
sleep	0.8	3744	0.103161	0.777378
stroke_hemorrhagic	0.8	3744	0.103161	1.53367
stroke_ischemic	0.8	3744	0.103161	1.49974
T1D	0.8	3744	0.103161	1.08983
valves	0.8	3744	0.103161	1.01572
DiseaseBurden	0.8	3744	0.103161	1.98613

## Sheet: Table_S4
Table S4. Genome-wide significant CNV-GWAS associations
Primary analysis (UKBB): Cytogenic band and genomic coordinates of the CNV region (CNVR) to which the association signal with the indicated disease (PHENO) maps. All models reaching genome-wide significance are indicated (all_models; M = mirror; U = U-shape; DUP = duplication-only; DEL = deletion-only), along with the model generating the lowest p-value (best_model). Association summary statistic…
primary association analysis in the UK Biobank (UKBB)												statistical validation										literature validation				independent validation
												confidence tier	Fisher test	residual regression				time-to-event analyis				OMIM	SNP-GWAS (GWAS Catalog)		CNV-GWAS	replication in the Estonian Biobank (EstBB)
PHENO	cytogenic_band	chromosome	CNVR_start	CNVR_end	all_models	best_model	top_probe_UKBB	top_position_UKBB	OR_UKBB	log(OR)_SE_UKBB	P_UKBB	tier	P_Fisher	model_residual	beta_residual	SE_residual	P_residual	model_coxPH	HR_coxPH	log(HR)_SE_coxPH	P_coxPH	OMIM_genes	GRCh38_coordinates	SNP_GWAS_studies	Auwerx2022	nearest_probe_EstBB	nearest_position_EstBB	distance_UKBB_EstBB_probe [bp]	OR_EstBB	log(OR)_SE_EstBB	CNV_count	CNV_case_count	P_EstBB
PE	1p36.21	1	12854105	13038285	U-DUP-M	M	rs199836515	13038285	6.57696	0.40303	2.96e-06	tier 3	0.0004667	U	0.364085	0.119535	0.00232037	M	6.53582	0.37817	6.89978e-07		1:12793956-13369791	/	no	GSA-rs55744278	12948317	89968	2.19776	1.53101	21	0	0.303511
COPD	1q21.1-1q21.2	1	146478785	147832715	U-DUP	U	rs12402050	147323561	3.5293	0.234214	7.27e-08	tier 1	2.598e-05	U	0.334867	0.0762699	1.13103e-05	U	3.15185	0.208717	3.79317e-08	GJA5,GJA8	1:147007226-148360583	vital capacity (GCST006483), airway imaging measurement (GCST002941)	yes	rs7518323	147323301	260	1.04748	1.03541	39	1	0.482134
IDA	1q21.1-1q21.2	1	146478785	147832715	U-DUP	U	Affx-89025591	146575766	3.22995	0.235052	6.1e-07	tier 2	3.086e-05	U	0.285536	0.0760479	0.000173593	U	3.00621	0.218399	4.66085e-07	GJA5,GJA8	1:147007226-148360583	hemoglobin measurement (GCST90002314;GCST010083;GCST90002310;GCST90002384;GCST90018957), hematocrit (GCST90002383;GCST90002304;GCST90002308;GCST90018960)	yes	GSA-rs114039648	146579940	4174	0.919084	0.384546	47	9	0.586835
emphysema	1q21.1-1q21.2	1	146496661	147832715	DUP-M	M	rs115574107	147810677	10.5204	0.441073	9.53e-08	tier 3	0.0001822	DUP	0.333006	0.129114	0.00990438	M	9.47044	0.40447	2.72374e-08	GJA5,GJA8	1:147025102-148360583	vital capacity (GCST006483), airway imaging measurement (GCST002941)	yes	GSA-rs149663454	147807630	3047	2.95574	1.46015	70	0	0.228978
bilirubin	2p12	2	78376475	78680202	U-DEL-M	M	rs71424806	78506807	0.0423862	0.59872	1.3e-07	tier 3	0.0003326	U	0.0510263	0.132466	0.700087	M	0.0439306	0.57873	6.66412e-08		2:78149349-78453076	/	no
asthma	3p26.3	3	2141411	2465091	DUP-M	DUP	rs1183599	2260354	3.82447	0.290769	3.96e-06	tier 1	5.535e-05	DUP	0.587423	0.136094	1.58729e-05	DUP	3.31483	0.235807	3.73199e-07		3:2099727-2423407	/	no	rs4685500	2264609	4255	1.85769	0.878361	6	2	0.240373
mineral	3p12.2	3	80344634	83400564	DEL-M	M	rs17202084	80903465	0.0185428	0.792181	4.81e-07	tier 3	0.0002091	DEL	1.16285	0.377972	0.00209435	M	0.0332629	0.574639	3.17042e-09	GBE1	3:80295484-83351413	/	no	rs2639234	81069531	166066	17.1918	1.53316	10	0	0.968221
AD	3q29	3	196953177	197331898	U	U	rs1431501	197192018	11.8389	0.548591	6.64e-06	tier 3	0.000583	U	0.265097	0.131318	0.0435149	U	11.3222	0.500658	1.2525e-06		3:197226306-197605027	PHF-tau measurement (GCST010340)	no	rs1431500	197191912	106	9.6695	1.55691	26	0	0.072509
cornea	4q28.3	4	136510759	136952267	U-DEL-M	M	rs75454162	136659584	0.0401343	0.569942	1.68e-08	tier 3	0.0002699	U	0.666767	0.176782	0.000162184	M	0.0434051	0.500451	3.64056e-10		4:135589604-136031112	/	no	GSA-rs145085006	136607574	52010	0.279236	1.02343	18	1	0.10629
cornea	4q35.1-4q35.2	4	186687554	187182384	U	U	rs72705066	186972343	18.1644	0.635136	4.99e-06	tier 3	0.0008348	U	0.678096	0.179611	0.00015981	U	15.484	0.578078	2.14228e-06	CYP4V2 (Bietti crystalline corneoretinal dystrophy [MIM:210370]),KLKB1,TLR3	4:185766400-186261230	/	no	rs60301654	186982134	9791	2.34353	0.737714	36	2	0.124157
SLE	5p14.3	5	20254182	20924403	U	U	rs116154034	20753277	44.766	0.642723	3.33e-09	tier 3	0.000589	U	0.266742	0.176787	0.131341	U	42.4583	0.70977	1.28256e-07		5:20254073-20924294	/	no
endometriosis	6p25.1	6	4235784	4658277	DEL-M	M	rs911567	4476153	0.0437067	0.638034	9.29e-07	tier 3	0.0005056	DEL	0.956758	0.277351	0.00056153	M	0.062059	0.499686	2.6544e-08		6:4235550-4658043	/	no	GSA-rs4959986	4472810	3343	3.08786	1.61998	5	2	0.75678
sleep	6q26	6	162705164	162873489	DEL-M	M	rs7741243	162761548	0.117203	0.409131	1.61e-07	tier 3	0.0001934	M	-0.0138848	0.0401612	0.729549	M	0.118145	0.405212	1.35729e-07	PRKN	6:162284132-162452457	/	no	GSA-rs141231965	162758239	3309	0.757696	0.2126	222	21	0.0959255
AA	7p22.1-7p21.3	7	7260027	7504011	U	U	rs78492535	7378516	38.5669	0.740121	8.02e-07	tier 3	0.0004778	U	0.302934	0.182583	0.0970844	U	37.2592	0.708651	3.30219e-07		7:7220396-7464380	/	no
bipolar	7p21.2	7	15074783	15249515	DEL-M	M	rs4140976	15119075	0.081991	0.512303	1.05e-06	tier 3	0.0008986	DEL	0.0981386	0.112528	0.383139	M	0.0865808	0.498764	9.31973e-07		7:15035158-15209890	/	no	rs10266542	15116757	2318	3.93168	2.8149	26	0	0.686646
COPD	7q31.2-7q31.31	7	117399981	119333169	U-DUP-M	M	rs77434182	119124364	8.49222	0.427825	5.73e-07	tier 2	4.002e-05	M	0.584154	0.16667	0.000456917	M	6.52841	0.332533	1.68053e-08		7:117759927-119693115	smoking status measurement (GCST011704;GCST010018;GCST90100569;GCST007468;GCST007474;GCST007085;GCST009096), smoking initiation (GCST008810;GCST007603;GCST011703;GCST007462), smoking cessation (GCST007464), smoking behavior (GCST007327)	no	GSA-rs77434182	119124364	0	3.7866	0.826366	21	2	0.0535645
OC	7q36.3	7	158530132	158953160	U-DUP-M	M	rs6950938	158828355	16.9759	0.491708	8.46e-09	tier 2	7.154e-05	M	0.51075	0.16223	0.00164258	M	15.75	0.4478	7.44152e-10	WDR60	7:158737441-159160468	progesterone measurement (GCST90094671)	no
valves	8p22	8	17599136	17719930	U	U	rs71526156	17629158	4.08117	0.169754	1.18e-16	tier 3	0.0001474	U	0.64013	0.213208	0.00267925	DUP	17.0031	0.577708	9.36424e-07		8:17741627-17862421	/	no
epilepsy	10p14	10	6677540	6833390	U	U	rs10795330	6677540	7.31652	0.431347	3.95e-06	tier 3	0.0004176	U	0.299631	0.128049	0.0192859	U	6.97908	0.408564	1.97976e-06		10:6635578-6791428	/	no	rs10795331	6677767	227	1.28957	1.02196	27	1	0.401741
apnea	10q26.3	10	135217002	135237176	DEL	DEL	rs2492666	135237166	32.8292	0.748994	3.14e-06	tier 3	0.0001722	DEL	1.07267	0.353532	0.00241239	DEL	26.7278	0.577696	1.28839e-08		10:133403498-133423672	/	no
PD	11p15.4	11	5322902	5417034	U-DEL-M	M	rs72874670	5383220	0.0542589	0.559301	1.89e-07	tier 3	0.0003275	M	-0.549227	0.160133	0.00060408	M	0.063066	0.500226	3.30142e-08		11:5301672-5395804	/	no	GSA-rs72874670	5383220	0	0.0529665	1.75951	11	0	0.0474762
psoriasis	12q24.33	12	131611538	131825359	DUP-M	M	rs73151975	131801914	40.4512	0.689522	8.04e-08	tier 3	0.0003186	M	0.320833	0.107219	0.00276888	M	30.8893	0.571911	1.99573e-09		12:131126993-131340814	/	no
anemia	15q13.2	15	30912719	31094479	U-DUP	DUP	rs56405862	30963137	4.9344	0.342556	3.17e-06	tier 2	0.0002008	U	0.511974	0.107844	2.06166e-06	DUP	4.4975	0.301696	6.24232e-07		15:30620516-30802276	/	yes	GSA-rs117345903	30940504	22633	1.6513	1.4922	18	0	0.368389
asthma	15q13.2-15q13.3	15	30912719	32516949	DEL-M	M	rs117217858	31037810	0.170633	0.36371	1.16e-06	tier 2	6.829e-06	DEL	0.711274	0.196124	0.000287181	M	0.197359	0.279723	6.58389e-09	FAN1,TRPM1	15:30620516-32224748	eosinophilic esophagitis (GCST002527)	yes	GSA-rs117217858	31037810	0	0.295067	0.487641	40	7	0.0061577
stroke_hemorrhagic	15q13.2-15q13.3	15	30912719	31982408	U	U	rs113158412	31083960	7.5433	0.439544	4.28e-06	tier 3	0.0006314	U	0.306868	0.117871	0.00923078	U	7.16891	0.408808	1.44794e-06	FAN1,TRPM1	15:30620516-31690205	/	yes	GSA-rs113158412	31083960	0	1.38381	1.60835	42	0	0.41997
AKI	15q13.2-15q13.3	15	30946160	31881106	DUP	DUP	rs4779779	31067205	4.58827	0.307197	7.07e-07	tier 3	0.0001185	DUP	0.401128	0.107225	0.000183318	DUP	4.05185	0.267447	1.68059e-07	FAN1 (Interstitial nephritis, karyomegalic [MIM:614817]),TRPM1	15:30653957-31588903	/	yes	GSA-rs4779779	31067205	0	11.6861	0.709941	40	2	0.000267275
B12A	15q26.3	15	101319208	101613151	U-DUP-M	M	rs74447394	101524487	32.9998	0.622787	1.97e-08	tier 3	0.0003934	U	0.47036	0.171506	0.00609731	M	29.7521	0.578147	4.39552e-09	ALDH1A3,LRRK1	15:100779003-101072946	/	no	rs7179200	101490928	33559	1.82186	1.53649	11	0	0.348118
apnea	16p13.13-16p13.12	16	12516765	12659427	U	U	rs1009956	12612104	10.3227	0.497872	2.75e-06	tier 3	0.0002822	U	0.452699	0.182582	0.0131596	U	9.1909	0.447488	7.15791e-07		16:12422908-12565570	/	no	GSA-rs73510247	12649024	36920	0.479856	1.49138	18	0	0.688762
KS	16p13.11	16	15120501	16353166	DEL	DEL	rs72664209	16267140	5.91429	0.358843	7.31e-07	tier 3	0.0003999	DEL	0.41628	0.109133	0.000136532	DEL	5.52927	0.333635	2.96692e-07	ABCC1,ABCC6 (Arterial calcification, generalized, of infancy, 2 [MIM:614473]; Pseudoxanthoma elasticum [MIM:264800]; Pseudoxanthoma elasticum, forme fruste [MIM:177850]),MYH11,NDE1	16:15026644-16259309	calcium measurement (GCST012398;GCST90018951), blood phosphate measurement (GCST90019516), glomerular filtration rate (GCST008058;GCST90100220), systolic blood pressure (GCST90132903;GCST007087)	yes	rs145434552	15155630	1111510	3.35222	1.08219	10	1	0.131836
epilepsy	16p13.11	16	15122801	16353166	DEL	DEL	rs7184653	16294465	6.15938	0.396013	4.42e-06	tier 3	0.0002934	DEL	0.284744	0.109792	0.0095012	DEL	5.91738	0.378295	2.60472e-06	ABCC1,ABCC6,MYH11,NDE1 (Lissencephaly 4 (with microcephaly) [MIM:614019]; Microhydranencephaly [MIM:605013])	16:15028944-16259309	/	yes	rs12935089	16292128	2337	1.57798	1.56174	9	0	0.385113
HTN_essential	16p13.11	16	15127986	16308285	U	U	rs17287570	16155103	1.49472	0.0884407	5.5e-06	tier 1	9.446e-05	U	0.176497	0.040499	1.31265e-05	DUP	1.41711	0.065458	1.00452e-07	ABCC1,ABCC6 (Arterial calcification, generalized, of infancy, 2 [MIM:614473]; Pseudoxanthoma elasticum [MIM:264800]),MYH11,NDE1	16:15034129-16214428	systolic blood pressure (GCST90132903;GCST007087), agents acting on the renin-angiotensin system use measurement (GCST90018988)	yes	rs17287570	16155103	0	1.24333	0.284757	89	31	0.222181
conduction	16p12.2	16	21946523	22440319	U-DEL-M	DEL	rs117699715	22416150	3.26884	0.207437	1.13e-08	tier 1	1.293e-06	DEL	0.456991	0.0924702	7.73679e-07	DEL	2.46677	0.145969	6.18496e-10	UQCRC2	16:21935202-22428998	/	yes	GSA-rs148913598	22414463	1687	0.373278	0.792155	19	2	0.893249
DiseaseBurden	16p12.2	16	21946523	22440319	U-DEL-M	DEL	rs117699715	22416150	0.989607	0.160992	7.91e-10	tier 1		DEL	0.368856	0.0723713	3.45787e-07					UQCRC2	16:21935202-22428998	NA	yes	GSA-rs148913598	22414463	1687		0.495586	22		0.754323
HTN_essential	16p12.2	16	21946523	22440319	DEL-M	DEL	rs117699715	22416150	2.6981	0.174708	1.34e-08	tier 1	6.091e-08	DEL	0.43673	0.0790789	3.34103e-08	DEL	2.0221	0.105473	2.45556e-11	UQCRC2	16:21935202-22428998	/	yes	GSA-rs148913598	22414463	1687	0.996075	0.605221	22	5	0.502591
pneumonia	16p12.2	16	21946523	22440319	DEL	DEL	rs72768945	22425409	2.97847	0.217752	5.38e-07	tier 2	6.437e-05	DEL	0.252444	0.0753957	0.00081331	DEL	2.66403	0.196283	5.97631e-07	UQCRC2	16:21935202-22428998	/	yes	GSA-rs148913598	22414463	10946	0.697136	0.661314	15	3	0.707311
cholelithiasis	16p11.2 BP2-BP3	16	28775159	29043450	DEL-M	DEL	rs117475154	28822819	8.35995	0.380596	2.42e-08	tier 1	1.801e-05	DEL	0.762814	0.171506	8.68031e-06	DEL	7.07834	0.316409	6.20395e-10	ATP2A1,CD19,LAT,TUFM	16:28763838-29032129	/	yes
anemia	16p11.2 BP2-BP3	16	28818541	29043450	DEL	DEL	rs117475154	28822819	6.82422	0.390247	8.6e-07	tier 3	0.0001186	DEL	0.62981	0.166672	0.000157651	DEL	5.73394	0.33348	1.63299e-07	ATP2A1,CD19,LAT (Immunodeficiency 52 [MIM:617514]),TUFM	16:28807220-29032129	hemoglobin measurement (GCST90002310;GCST90002314), MCH concentration (GCST90002326;GCST90002322;GCST90002390;GCST90018964;GCST007068), mean reticulocyte volume (GCST90002396), red blood cell density measurement (GCST90002367), erythrocyte count (GCST004601;GCST90002403;GCST007069)	yes
AKI	16p11.2 BP4-BP5	16	29596230	30208637	U-DEL-M	DEL	rs3743701	29624931	16.0047	0.302994	5.61e-20	tier 1	3.837e-12	DEL	1.01634	0.1313	9.92731e-15	DEL	11.7245	0.229714	8.53426e-27	ALDOA,CORO1A,KIF22,PRRT2,TBX6,TLCD3B	16:29584909-30188484	glomerular filtration rate (GCST90103633)	yes	GSA-rs139271272	29627349	2418	41.8247	1.05842	9	1	0.00020982
anemia	16p11.2 BP4-BP5	16	29596230	30208637	U-DEL	DEL	rs35967690	30199805	5.36524	0.314318	9.06e-08	tier 2	0.0001325	DEL	0.690207	0.122173	1.61113e-08	DEL	4.84206	0.277555	1.32367e-08	ALDOA (Glycogen storage disease XII [MIM:611881]),CORO1A,KIF22,PRRT2,TBX6,TLCD3B	16:29584909-30188484	hemoglobin measurement (GCST90002310;GCST90002314;GCST90018957;GCST90002384), MCH (GCST90018744;GCST90002390;GCST004630;GCST90018964;GCST007068;GCST90002326;GCST90002328;GCST90002322), MCV (GCST004602;GCST90018746;GCST90002397;GCST90002392;GCST006011;GCST90018966;GCST90002338;GCST90002334;GCST90002335), hematocrit (GCST90002383;GCST90002304;GCST90002308;GCST90018960), mean reticulocyte volume (GC…	yes	chr16-30005050	30005050	194755	4.34433	1.5599	9	0	0.173187
apnea	16p11.2 BP4-BP5	16	29596230	30208637	DEL-M	M	rs11648675	29780731	0.133199	0.357114	1.65e-08	tier 2	9.236e-06	DEL	0.328756	0.127016	0.00964566	M	0.147813	0.3256	4.31504e-09	ALDOA,CORO1A,KIF22,PRRT2,TBX6,TLCD3B	16:29584909-30188484	insomnia (GCST007988;GCST90131901;GCST90131903), body mass index (GCST005951;GCST004499;GCST009004;GCST009003;GCST009001;GCST007039;GCST90131907;GCST90018947;GCST009871;GCST006368;GCST008129)	yes	exm2267937	29775947	4784	4.30876	1.07079	12	1	0.913731
asthma	16p11.2 BP4-BP5	16	29596230	30208637	DEL	DEL	Affx-89025620	29647832	4.70042	0.284916	5.57e-08	tier 1	1.093e-05	DEL	0.765455	0.134847	1.37652e-08	DEL	4.13447	0.223741	2.24229e-10	ALDOA,CORO1A,KIF22,PRRT2,TBX6,TLCD3B	16:29584909-30188484	FEV/FEC ratio (GCST007080), eosinophil count (GCST004606;GCST90002302;GCST90002298;GCST90002381;GCST90134621;GCST90056180;GCST90018953;GCST007065), eosinophil percentage of granulocytes (GCST004617), eosinophil percentage of leukocytes (GCST004600), basophil count_eosinophil count (GCST004624)	yes	GSA-rs144454866	29647382	450	1.30924	1.12671	5	1	0.405497
B12A	16p11.2 BP4-BP5	16	29596230	30199805	U	U	rs113478212	29596230	11.7169	0.515929	1.84e-06	tier 3	0.0006552	U	0.288425	0.10371	0.00541833	U	11.4152	0.500966	1.17089e-06	ALDOA (Glycogen storage disease XII [MIM:611881]),CORO1A,KIF22,PRRT2,TBX6,TLCD3B	16:29584909-30197316	hemoglobin measurement (GCST90002310;GCST90002314;GCST90018957;GCST90002384), MCV (GCST004602;GCST90018746;GCST90002397;GCST90002392;GCST006011;GCST90018966;GCST90002338;GCST90002334;GCST90002335), hematocrit (GCST90002383;GCST90002304;GCST90002308;GCST90018960)	yes	rs9926100	29647342	51112	3.01089	1.50306	15	0	0.231679
bipolar	16p11.2 BP4-BP5	16	29596230	30208637	U-DUP-M	DUP	rs74893465	29749194	21.0492	0.427831	1.07e-12	tier 2	5.137e-07	DUP	0.290483	0.117862	0.0137169	DUP	19.9605	0.409299	2.58637e-13	ALDOA,CORO1A,KIF22,PRRT2,TBX6,TLCD3B	16:29584909-30188484	bipolar disorder (GCST010641;GCST012091), anorexia nervosa_obsessive-compulsive disorder_attention deficit hyperactivity disorder_Tourette syndrome_unipolar depression_autism spectrum disorder_schizophrenia_obsolete_bipolar disorder (GCST009600)	yes	rs7193756	29749904	710	8.84924	1.62523	5	0	0.0898705
CKD	16p11.2 BP4-BP5	16	29596230	30208637	U-DEL	U	rs200279675	29818634	4.4177	0.267302	2.73e-08	tier 1	3.575e-05	DEL	0.717121	0.133628	8.03279e-08	U	3.73928	0.235899	2.2587e-08	ALDOA,CORO1A,KIF22,PRRT2,TBX6,TLCD3B	16:29584909-30188484	glomerular filtration rate (GCST90103633)	yes	chr16-29820071	29820071	1437	8.36743	1.16098	13	1	0.0336412
COPD	16p11.2 BP4-BP5	16	29596230	30208637	U-DEL-M	DEL	rs56106502	29617167	14.4277	0.333693	1.26e-15	tier 1	1.618e-09	DEL	0.944195	0.144341	6.10445e-11	DEL	9.5787	0.25027	1.74201e-19	ALDOA,CORO1A,KIF22,PRRT2,TBX6,TLCD3B	16:29584909-30188484	FEV/FEC ratio (GCST007080), blood pressure_chronic obstructive pulmonary disease (GCST007611)	yes
depression	16p11.2 BP4-BP5	16	29596230	30199805	U-DUP-M	M	rs113478212	29596230	28.5957	0.601615	2.49e-08	tier 3	0.0003992	U	0.227906	0.113243	0.0441633	M	25.998	0.578004	1.73367e-08	ALDOA,CORO1A,KIF22,PRRT2,TBX6,TLCD3B	16:29584909-30197316	anorexia nervosa_obsessive-compulsive disorder_attention deficit hyperactivity disorder_Tourette syndrome_unipolar depression_autism spectrum disorder_schizophrenia_obsolete_bipolar disorder (GCST009600), anxiety measurement (GCST007710)	yes	GSA-rs139271272	29627349	31119	0.471612	0.92153	12	1	0.792635
DiseaseBurden	16p11.2 BP4-BP5	16	29596230	30199805	U-DEL-M	DEL	rs56106502	29617167	3.04376	0.284851	1.2e-26	tier 1		DEL	1.05328	0.128031	1.93018e-16					ALDOA,CORO1A,KIF22,PRRT2,TBX6,TLCD3B	16:29584909-30197316	NA	yes	GSA-rs139271272	29627349	10182		0.734976	10		0.702588
epilepsy	16p11.2 BP4-BP5	16	29596230	30199805	DEL	DEL	rs117782601	29613511	8.6227	0.475136	5.78e-06	tier 2	0.0003514	DEL	0.589109	0.14745	6.46227e-05	DEL	8.29094	0.447635	2.29891e-06	ALDOA,CORO1A,KIF22,PRRT2 (Convulsions, familial infantile, with paroxysmal choreoathetosis [MIM:602066]; Seizures, benign familial infantile, 2 [MIM:605751]),TBX6,TLCD3B	16:29584909-30197316	/	yes	rs9926100	29647342	33831	1.99659	1.54904	8	0	0.327665
HTN_essential	16p11.2 BP4-BP5	16	29596230	30208637	DEL	DEL	rs3743701	29624931	4.5924	0.298865	3.39e-07	tier 2	0.0004842	DEL	0.730892	0.133634	4.52077e-08	DEL	3.21144	0.17157	1.04425e-11	ALDOA,CORO1A,KIF22,PRRT2,TBX6,TLCD3B	16:29584909-30188484	systolic blood pressure (GCST007087), diastolic blood pressure (GCST90132904;GCST006630), blood pressure_chronic obstructive pulmonary disease (GCST007611), agents acting on the renin-angiotensin system use measurement (GCST007930), diuretic use measurement (GCST007928;GCST90018985), sodium measurement (GCST008647)	yes	GSA-rs139271272	29627349	2418	5.01394	0.607733	10	5	0.00399087
lipid	16p11.2 BP4-BP5	16	29596230	30208637	DEL	DEL	rs3743701	29624931	6.5345	0.346558	6.08e-08	tier 2	0.0002736	DEL	0.833628	0.154305	6.57933e-08	DEL	4.00926	0.218341	2.02021e-10	ALDOA,CORO1A,KIF22,PRRT2,TBX6,TLCD3B	16:29584909-30188484	high density lipoprotein cholesterol measurement (GCST010658;GCST010242;GCST90018956), Alzheimer disease_low density lipoprotein cholesterol measurement (GCST90013837), triglyceride measurement (GCST010244;GCST010173;GCST90018975), aspartate aminotransferase measurement_serum alanine aminotransferase measurement_low density lipoprotein triglyceride measurement_body fat percentage_high density lip…	yes	GSA-rs139271272	29627349	2418	1.16167	0.811428	8	1	0.426739
pneumonia	16p11.2 BP4-BP5	16	29596230	30199805	U-DEL-M	DEL	rs117782601	29613511	12.5298	0.306718	1.69e-16	tier 1	6.586e-10	DEL	1.03302	0.14003	1.62147e-13	DEL	9.5596	0.235915	1.07626e-21	ALDOA,CORO1A (Immunodeficiency 8 [MIM:615401]),KIF22,PRRT2,TBX6,TLCD3B	16:29584909-30197316	/	yes	GSA-rs139271272	29627349	13838	1.45134	0.817677	6	2	0.324359
SCZ	16p11.2 BP4-BP5	16	29596230	30208637	U-DUP-M	U	rs79623117	30190891	21.1484	0.461316	3.72e-11	tier 2	4.896e-06	M	0.227995	0.0975892	0.0194776	U	20.7596	0.449183	1.45544e-11	ALDOA,CORO1A,KIF22,PRRT2,TBX6,TLCD3B	16:29584909-30188484	schizophrenia (GCST003048;GCST004946;GCST002539;GCST008459;GCST010640;GCST012089;GCST009337;GCST90128471;GCST90020095;GCST006803;GCST007201), autism spectrum disorder_schizophrenia (GCST004521), anorexia nervosa_obsessive-compulsive disorder_attention deficit hyperactivity disorder_Tourette syndrome_unipolar depression_autism spectrum disorder_schizophrenia_obsolete_bipolar disorder (GCST009600)	yes
T1D	16p11.2 BP4-BP5	16	29596230	30208637	DEL	DEL	rs11150576	29965496	11.4302	0.529926	4.28e-06	tier 3	0.000666	DEL	0.468656	0.154312	0.0023892	DEL	10.884	0.50056	1.84923e-06	ALDOA,CORO1A,KIF22,PRRT2,TBX6,TLCD3B	16:29584909-30188484	/	yes
emphysema	16q23.3	16	82954230	83133760	DEL	DEL	rs8048962	83086518	28.1159	0.699826	1.87e-06	tier 3	0.0002436	DEL	0.54185	0.288683	0.0605232	DEL	19.7476	0.578043	2.46195e-07		16:82920625-83100155	/	no
epilepsy	17p13.3	17	631380	738187	DEL-M	DEL	rs139687940	694758	35.2052	0.618441	8.49e-09	tier 2	4.713e-05	DEL	0.919013	0.288682	0.00145533	DEL	26.7159	0.500444	5.21412e-11	GEMIN4 (Neurodevelopmental disorder with microcephaly, cataracts, and renal abnormalities [MIM:617913]),NXN	17:728140-834947	/	no
PE	17p13.2	17	4378105	4498641	M	M	rs76606292	4443688	0.0393565	0.71343	5.77e-06	tier 3	0.000796	M	-0.280252	0.141425	0.0475221	M	0.0442858	0.570532	4.66896e-08	SPNS2	17:4474810-4595346	/	no	rs78591827	4379953	63735	8.5258	1.56313	10	0	0.914817
CKD	17q12	17	34755219	36249489	U-DUP-M	U	rs4430796	36098040	6.45536	0.320433	5.89e-09	tier 1	4.085e-06	U	0.57168	0.11548	7.40816e-07	U	5.36821	0.267466	3.32044e-10	ACACA,HNF1B (Renal cysts and diabetes syndrome [MIM:137920]),PIGW,ZNHIT3	17:36386649-37889867	chronic kidney disease (GCST008064), glomerular filtration rate (GCST008059;GCST008058;GCST90103635;GCST90103635;GCST90100220;GCST90103633;GCST007876), creatinine measurement (GCST90018979), blood urea nitrogen measurement (GCST008062;GCST90018728;GCST90018948;GCST005986), serum urea measurement (GCST90019525)	yes	rs4430796	36098040	0	18.2615	0.9268	13	2	0.000861565
OC	17q21.31	17	41197733	41276111	DEL-M	M	rs80356892	41244982	0.00347866	1.24822	5.75e-06	tier 2	0.0005032	DEL	2.4419	0.577357	2.34456e-05	M	0.00373896	0.710306	3.59304e-15	BRCA1 (Fanconi anemia, complementation group S [MIM:617883]; Breast-ovarian cancer, familial, 1 [MIM:604370])	17:43045716-43124094	ovarian carcinoma (GCST009830;GCST009829)	no
KS	18p11.32	18	685968	1266259	U-DUP	U	rs7243333	845821	9.50634	0.393286	1.03e-08	tier 2	1.92e-05	U	0.540462	0.14143	0.000132723	U	8.76523	0.35383	8.5089e-10		18:685968-1266258	/	no	rs7229260	844545	1276	1.31752	1.04873	17	1	0.3963
SLE	19p13.3	19	6873527	6881286	U-DUP-M	U	rs11882777	6881286	41.257	0.617844	1.74e-09	tier 3	0.0009713	U	-0.00526752	0.185706	0.977371	M	39.0169	0.710373	2.49808e-07		19:6873516-6881275	/	no
IHD	19p13.2	19	11210904	11218188	DEL	DEL	Affx-89008971	11216163	31.2106	0.757685	5.59e-06	tier 1	6.194e-06	DEL	1.42343	0.301526	2.35088e-06	DEL	9.14881	0.353708	3.89088e-10	LDLR (Hypercholesterolemia, familial, 1 [MIM:143890])	19:11100228-11107512	LDL cholesterol change measurement (GCST009917), apolipoprotein B measurement (GCST90025952;GCST90019496), low density lipoprotein cholesterol measurement (GCST000282;GCST008037;GCST90025954;GCST90090990;GCST90019512), total cholesterol measurement (GCST000285;GCST008045;GCST90019501;GCST90090991)	no
gout	20p12.1	20	14523969	14652973	U	U	rs75655285	14596677	9.55657	0.493791	4.85e-06	tier 3	0.0003647	U	0.276703	0.208524	0.184524	M	0.138235	0.447516	9.79111e-06		20:14543323-14672327	/	no	rs6033987	14588168	8509	1.07989	1.19578	9	1	0.474376
headaches	22q11.21	22	19024651	21110240	DUP-M	M	rs2073776	19024651	3.71493	0.286851	4.76e-06	tier 3	0.000353	DUP	0.0275086	0.0696979	0.693076	M	3.58726	0.276166	3.73812e-06	COMT,DGCR2,GP1BB,PI4KA,RTN4R,SCARF2,SLC25A1,TANGO2,TBX1,TXNRD2,CDC45L	22:18339130-20755952	migraine disorder (GCST90102553)	yes	rs737923	19132325	107674	1.07102	0.538739	18	5	0.449333
IHD	22q11.21	22	19024651	21463545	U-DUP-M	U	rs61752248	21165311	2.1384	0.144681	1.49e-07	tier 1	4.5e-05	U	0.274093	0.05418	4.21857e-07	U	1.96729	0.12229	3.14416e-08	COMT,DGCR2,GP1BB,LZTR1 (Noonan syndrome 10 [MIM:616564]; Noonan syndrome 2 [MIM:605275]),PI4KA,RTN4R,SCARF2,SLC25A1,SNAP29,TANGO2 (Metabolic encephalomyopathic crises, recurrent, with rhabdomyolysis, cardiac arrhythmias, and neurodegeneration [MIM:616878]),TBX1 (Conotruncal anomaly face syndrome [MIM:217095]; DiGeorge syndrome [MIM:188400]; Tetralogy of Fallot [MIM:187500]; Velocardiofacial syndr…	22:18339130-20755952	apolipoprotein B measurement (GCST90019496), low density lipoprotein cholesterol measurement (GCST90002412), coronary artery calcification (GCST001639), coronary artery disease (GCST90132302), cardiovascular disease (GCST007072), HMG CoA reductase inhibitor use measurement (GCST90018989)	yes	GSA-rs117068569	21188823	23512	1.37189	1.10726	11	1	0.387607
aneurysm	22q11.21	22	20708685	21460008	DEL	DEL	rs6003971	20733495	41.834	0.730428	3.19e-07	tier 3	0.0003387	DEL	0.942232	0.301502	0.00177752	DEL	33.5156	0.57849	1.27119e-09	LZTR1,PI4KA,SCARF2,SNAP29,HCF2	22:20354395-21105719	/	yes
mineral	22q11.21-22q11.22	22	21797101	22661627	DEL-M	M	rs2027789	22287862	0.0228409	0.659184	9.86e-09	tier 2	2.653e-05	DEL	1.07834	0.316232	0.00064977	M	0.0380224	0.498565	5.45396e-11	MAPK1	22:21442812-22307262	heel bone mineral density (GCST006979;GCST007066;GCST006433)	no	rs238783	22342195	54333	0.523659	0.987036	397	0	0.256102
bilirubin	22q11.23	22	23627256	23658006	DEL-M	M	rs180808	23657208	0.00423331	0.887197	7.29e-10	tier 2	8.542e-05	DEL	1.08416	0.408248	0.00791654	M	0.00684166	0.708759	2.02097e-12	BCR	22:23285069-23315819	/	no
glaucoma	22q12.1	22	25929538	25994013	U-DEL	U	rs558934	25934721	3.39115	0.152458	1.15e-15	tier 3	0.0003186	U	0.282561	0.106015	0.00769259	DEL	6.19656	0.408533	8.01635e-06		22:25533571-25598046	/	no	rs9612986	25931437	3284	0.864985	1.70504	18	0	0.533896
apnea	Xp22.33	X	1746850	2046202	M	M	rs6644683	1896021	2.00171	0.154441	7e-06	tier 3	0.0003084	M	0.0863192	0.0303263	0.00442269	M	1.96942	0.150493	6.68619e-06		X:1627957-1927309	NA	yes
DiseaseBurden	Xp22.33	X	2128228	2361712	U-DUP-M	DUP	rs12855151	2279093	0.534418	0.103812	2.64e-07	tier 1		U	0.209516	0.0458665	4.92701e-06						X:2210208-2443671	NA	no
celiac	Xp22.33	X	2814160	2945477	U	U	rs138325310	2876214	15.4117	0.541186	4.33e-07	tier 2	5.313e-05	U	-0.0919962	0.185706	0.620328	U	14.3358	0.50085	1.0579e-07	ARSE	X:2896119-3027436	NA	no
OC	Xp22.11	X	22946631	23087940	U-DEL-M	M	rs6629531	23006955	0.093823	0.47822	7.49e-07	tier 3	0.0003566	U	0.210409	0.142887	0.140875	M	0.102805	0.448243	3.87082e-07		X:22928514-23069823	NA	no
OC	Xq28	X	152703776	152887811	U-DUP-M	M	rs35639416	152710265	23.1854	0.566829	2.93e-08	tier 2	9.763e-05	DUP	0.47046	0.223626	0.0353998	M	19.7053	0.500672	2.62019e-09	ATP2B3,BGN	X:153438318-153622356	NA	no

## Sheet: Table_S5
Table S5. BMI adjustment for possibly confounded CNV-disease associations
Association characteristics are provide for all 73 independent CNV-disease associations described in Table S4. For each, we assess the possibility that the association is confounded by body mass index (BMI). BMI effect on disease risk: First, we assess whether BMI is significantly associated with disease risk/disease burden (p ≤ 0.05/61), taking into account disease-specific covariates. Summary s…
Association characteristics					BMI effect on disease risk (Disease ~ BMI)			CNV effect on BMI (BMI ~ CNV)			BMI adjustment (Disease ~ CNV + BMI)
PHENO	top_probe	chromosome	top_position	best_model	beta_BMI	SE_BMI	P_BMI	beta_CNV	SE_CNV	P_CNV	beta_CNVadjBMI	SE_CNVadjBMI	P_CNVadjBMI
AKI	rs3743701	16	29624931	DEL	0.0982423	0.00168445	0	1.23802	0.123503	1.20291e-23	2.09421	0.313022	2.22747e-11
DiseaseBurden	rs56106502	16	29617167	DEL	0.101164	0.000799488	0	1.21097	0.127555	2.24406e-21	2.26357	0.279781	5.96077e-16
valves	rs71526156	8	17629158	U	0.114901	0.00232912	0	0.226444	0.147302	0.124227
glaucoma	rs558934	22	25934721	U	0.00139475	0.00263129	0.596068	0.0803024	0.0964407	0.405037
bipolar	rs74893465	16	29749194	DUP	0.0652599	0.00503356	1.93349e-38	-0.201178	0.103006	0.050812
SCZ	rs79623117	16	30190891	U	0.0640465	0.00727957	1.39137e-18	0.576697	0.0826381	2.98722e-12	2.77135	0.469388	3.54411e-09
COPD	rs56106502	16	29617167	DEL	0.0475615	0.00179668	2.04121e-154	1.21097	0.127555	2.24406e-21	2.38495	0.338132	1.7471e-12
SLE	rs11882777	19	6881286	U	0.0264883	0.00941814	0.00491614	0.107263	0.169461	0.526756
SLE	rs116154034	5	20753277	U	0.0264883	0.00941814	0.00491614	0.186729	0.164687	0.25686
CKD	rs4430796	17	36098040	U	0.100842	0.00172523	0	0.148993	0.105342	0.157253
pneumonia	rs117782601	16	29613511	DEL	0.0489612	0.00153391	1.4438e-223	1.20176	0.128632	9.4539e-21	2.16976	0.316157	6.74696e-12
KS	rs7243333	18	845821	U	0.0672493	0.00246942	2.65611e-163	0.462706	0.128644	0.000322226	2.14392	0.376938	1.28747e-08
CKD	rs200279675	16	29818634	U	0.100842	0.00172523	0	0.431932	0.0751373	9.00795e-09	1.21509	0.267718	5.65991e-06
cornea	rs75454162	4	136659584	M	0.0161591	0.00426337	0.000150509	-0.366572	0.167018	0.028178
COPD	rs12402050	1	147323561	U	0.0475615	0.00179668	2.04121e-154	0.185356	0.0693693	0.00754012
B12A	rs74447394	15	101524487	M	0.0578838	0.00516452	3.72646e-29	-0.473042	0.160287	0.00316537
IHD	rs61752248	22	21165311	U	0.0748774	0.001177	0	0.297619	0.0523931	1.34415e-08	0.64154	0.147601	1.38366e-05
bilirubin	rs71424806	2	78506807	M	-0.00381725	0.00881957	0.665149	0.062759	0.121633	0.605874
DiseaseBurden	rs12855151	XY	2279093	DUP	0.101164	0.000799488	0	0.066892	0.0461003	0.146778
celiac	rs138325310	X	2876214	U	-0.0557911	0.00528594	4.83507e-26	-0.0330623	0.167023	0.843083
PD	rs72874670	11	5383220	M	0.0117868	0.00453074	0.00928107	-0.046505	0.15247	0.760358
IDA	Affx-89025591	1	146575766	U	0.0493728	0.00168951	9.87097e-188	0.186391	0.0722744	0.00991111
AA	rs78492535	7	7378516	U	0.043522	0.00810189	7.79423e-08	0.0655196	0.169461	0.699026
B12A	rs113478212	16	29596230	U	0.0578838	0.00516452	3.72646e-29	0.474444	0.0937953	4.23259e-07	2.32413	0.517102	6.97269e-06
apnea	rs1009956	16	12612104	U	0.176134	0.00207661	0	0.240282	0.16946	0.156215
conduction	rs117699715	16	22416150	DEL	0.105594	0.00127274	0	0.249029	0.0715126	0.000497164	1.09433	0.215234	3.68886e-07
PE	rs199836515	1	13038285	M	0.0764076	0.00241386	6.7543e-220	0.148352	0.116457	0.202706
anaemia	rs56405862	15	30963137	DUP	0.0415216	0.001546	6.88205e-159	0.274218	0.130881	0.0361561
anaemia	rs35967690	16	30199805	DEL	0.0415216	0.001546	6.88205e-159	1.28806	0.117258	4.57392e-28	1.35681	0.316217	1.78063e-05
COPD	rs77434182	7	119124364	M	0.0475615	0.00179668	2.04121e-154	-0.107511	0.158223	0.496829
DiseaseBurden	rs117699715	16	22416150	DEL	0.101164	0.000799488	0	0.249029	0.0715126	0.000497164	0.852931	0.156823	5.36799e-08
epilepsy	rs10795330	10	6677540	U	0.0350351	0.00301606	3.41132e-31	-0.0326025	0.121635	0.788672
stroke_hemorrhagic	rs113158412	15	31083960	U	0.0643635	0.00438078	7.22817e-49	0.299067	0.0815109	0.000243496	1.71846	0.480772	0.000351064
gout	rs75655285	20	14596677	U	0.155048	0.00247349	0	0.111619	0.160295	0.486219
cornea	rs72705066	4	186972343	U	0.0161591	0.00426337	0.000150509	-0.185263	0.169461	0.274284
depression	rs113478212	16	29596230	M	0.0586637	0.00640352	5.13372e-20	-0.626257	0.0937769	2.42345e-11	3.43559	0.603043	1.21865e-08
HTN_essential	rs17287570	16	16155103	U	0.142858	0.00102374	0	0.120947	0.036535	0.000931557
AD	rs1431501	3	197192018	U	0.0014772	0.00508646	0.771496	0.119355	0.122567	0.330157
OC	rs6950938	7	158828355	M	0.0132845	0.00555915	0.016864	0.00459318	0.126167	0.970959
OC	rs35639416	X	152710265	M	0.0132845	0.00555915	0.016864	0.412511	0.170359	0.0154613
OC	rs6629531	X	23006955	M	0.0132845	0.00555915	0.016864	-0.0747672	0.111078	0.500882
psoriasis	rs73151975	12	131801914	M	0.0680253	0.00301959	2.20788e-112	-0.0929734	0.0993138	0.349193
emphysema	rs115574107	1	147810677	M	-0.0281107	0.00435625	1.09681e-10	0.0645351	0.0771551	0.402912
AKI	rs4779779	15	31067205	DUP	0.0982423	0.00168445	0	0.244668	0.0978455	0.0124005
asthma	rs1183599	3	2260354	DUP	0.0620245	0.00119153	0	-0.0693854	0.107185	0.517412
headaches	rs2073776	22	19024651	M	0.0234338	0.0026659	1.49301e-18	0.293894	0.0628846	2.96163e-06	1.26333	0.28707	1.07877e-05
bilirubin	rs180808	22	23657208	M	-0.00381725	0.00881957	0.665149	-0.10137	0.127566	0.426819
epilepsy	rs139687940	17	694758	DEL	0.0350351	0.00301606	3.41132e-31	0.058392	0.255124	0.818964
mineral	rs2027789	22	22287862	M	0.0470995	0.00270229	4.93125e-68	0.137551	0.164679	0.403571
HTN_essential	rs117699715	16	22416150	DEL	0.142858	0.00102374	0	0.249029	0.0715126	0.000497164	0.929295	0.185529	5.47484e-07
cholelithiasis	rs117475154	16	28822819	DEL	0.0900995	0.00137095	0	0.895064	0.164677	5.47491e-08	1.73467	0.393431	1.03806e-05
apnea	rs11648675	16	29780731	M	0.176134	0.00207661	0	-0.670566	0.0759965	1.11315e-18	-0.546855	0.405431	0.177392
asthma	Affx-89025620	16	29647832	DEL	0.0620245	0.00119153	0	1.27747	0.116439	5.31995e-28	1.07619	0.296358	0.000281887
lipid	rs3743701	16	29624931	DEL	0.131258	0.00126833	0	1.23802	0.123503	1.20291e-23	0.986236	0.382184	0.00986501
sleep	rs7741243	6	162761548	M	0.0562885	0.00762111	1.51466e-13	0.0119724	0.036696	0.744228
aneurysm	rs6003971	22	20733495	DEL	0.0755168	0.00346869	4.37462e-105	0.181495	0.264044	0.491853
HTN_essential	rs3743701	16	29624931	DEL	0.142858	0.00102374	0	1.23802	0.123503	1.20291e-23	0.603182	0.326629	0.0647922
pneumonia	rs72768945	16	22425409	DEL	0.0489612	0.00153391	1.4438e-223	0.251131	0.0717006	0.000460985	1.01202	0.219732	4.11085e-06
mineral	rs17202084	3	80903465	M	0.0470995	0.00270229	4.93125e-68	-0.142575	0.162441	0.380103
KS	rs72664209	16	16267140	DEL	0.0672493	0.00246942	2.65611e-163	0.0351823	0.097836	0.719143
anaemia	rs117475154	16	28822819	DEL	0.0415216	0.001546	6.88205e-159	0.895064	0.164677	5.47491e-08	1.74791	0.391172	7.8812e-06
bipolar	rs4140976	7	15119075	M	0.0652599	0.00503356	1.93349e-38	0.046944	0.0835082	0.574015
emphysema	rs8048962	16	83086518	DEL	-0.0281107	0.00435625	1.09681e-10	0.0649798	0.264075	0.805632
asthma	rs117217858	15	31037810	M	0.0620245	0.00119153	0	-0.0257983	0.0950785	0.786133
apnea	rs2492666	10	135237166	DEL	0.176134	0.00207661	0	0.739179	0.349333	0.0343476
T1D	rs11150576	16	29965496	DEL	0.147859	0.00335034	0	1.28765	0.115639	8.57189e-29	1.47569	0.568447	0.00943144
epilepsy	rs7184653	16	16294465	DEL	0.0350351	0.00301606	3.41132e-31	0.00943837	0.10416	0.927799
IHD	Affx-89008971	19	11216163	DEL	0.0748774	0.001177	0	0.404202	0.312451	0.195787
epilepsy	rs117782601	16	29613511	DEL	0.0350351	0.00301606	3.41132e-31	1.20176	0.128632	9.4539e-21	1.93865	0.476952	4.81015e-05
endometriosis	rs911567	6	4476153	M	0.037152	0.00297011	6.69769e-36	-0.19963	0.211783	0.345879
OC	rs80356892	17	41244982	M	0.0132845	0.00555915	0.016864	0.0681991	0.0998542	0.494616
PE	rs76606292	17	4443688	M	0.0764076	0.00241386	6.7543e-220	0.0635086	0.138361	0.64623
apnea	rs6644683	XY	1896021	M	0.176134	0.00207661	0	0.0343348	0.0283715	0.226208

## Sheet: Table_S6
Table S6. CNV region characteristics
Cytogenic band and genomic coordinates of the 45 unique and non-overlapping CNV regions (CNVRs) involved by the CNV-GWAS (see Table 1). All models through which a genome-wide significant signal was identified are listed. Note that these do not necessarily relate to the same disease. CNVRs were annotated with ANNOVAR (HGNC gene names) and the type of genetic content (region) and affected genes (ge…
cytogenic_band	chromosome	CNVR_start	CNVR_end	models	ANNOVAR_region	ANNOVAR_genes_HGNC	length_bp	length_probes	length_genes	association_count
1p36.21	1	12854105	13038285	U-DUP-M	exonic	HNRNPCL1,HNRNPCL3,HNRNPCL4,PRAMEF1,PRAMEF11,PRAMEF18,PRAMEF2,PRAMEF27,PRAMEF4,PRAMEF6,PRAMEF7,PRAMEF8,PRAMEF9	184181	96	13	1
1q21.1-1q21.2	1	146478785	147832715	DUP-M-U	exonic	ACP6,BCL9,CHD1L,FMO5,GJA5,GJA8,GPR89B,NBPF11,NBPF19,PRKAB2	1353931	335	10	3
2p12	2	78376475	78680202	U-DEL-M	ncRNA_exonic	LOC101927967	303728	50	0	1
3p26.3	3	2141411	2465091	DUP-M	ncRNA_exonic	CNTN4-AS2	323681	135	0	1
3p12.2	3	80344634	83400564	DEL-M	exonic	GBE1	3055931	492	1	1
3q29	3	196953177	197331898	U	exonic	BDH1,DLG1	378722	144	2	1
4q28.3	4	136510759	136952267	U-DEL-M	ncRNA_exonic	LINC00613	441509	87	0	1
4q35.1-4q35.2	4	186687554	187182384	U	exonic	CYP4V2,FAM149A,KLKB1,TLR3	494831	272	4	1
5p14.3	5	20254182	20924403	U	ncRNA_exonic	CDH18-AS1,LINC02146,LINC02241	670222	131	0	1
6p25.1	6	4235784	4658277	DEL-M	ncRNA_exonic	KU-MEL-3,LINC02533	422494	133	0	1
6q26	6	162705164	162873489	DEL-M	exonic	PRKN	168326	69	1	1
7p22.1-7p21.3	7	7260027	7504011	U	exonic	C1GALT1,COL28A1	243985	93	2	1
7p21.2	7	15074783	15249515	DEL-M	exonic	AGMO	174733	65	1	1
7q31.2-7q31.31	7	117399981	119333169	U-DUP-M	exonic	ANKRD7,CTTNBP2,LSM8	1933189	277	3	1
7q36.3	7	158530132	158953160	U-DUP-M	exonic	ESYT2,VIPR2,WDR60	423029	157	3	1
8p22	8	17599136	17719930	U	exonic	MTUS1	120795	60	1	1
10p14	10	6677540	6833390	U	ncRNA_exonic	LINC00706,LINC00707,LINC02648,LINP1	155851	69	0	1
10q26.3	10	135217002	135237176	DEL	exonic	MTG1,SPRN	20175	14	2	1
11p15.4	11	5322902	5417034	U-DEL-M	exonic	OR51B2,OR51B4,OR51B5,OR51B6,OR51M1	94133	103	5	1
12q24.33	12	131611538	131825359	DUP-M	exonic	ADGRD1	213822	78	1	1
15q13.2-15q13.3	15	30912719	32516949	DUP-DEL-M-U	exonic	ARHGAP11B,CHRNA7,FAN1,KLF13,LOC283710,MTMR10,OTUD7A,TRPM1	1604231	479	8	4
15q26.3	15	101319208	101613151	U-DUP-M	exonic	ALDH1A3,LRRK1	293944	129	2	1
16p13.13-16p13.12	16	12516765	12659427	U	exonic	SNX29	142663	97	1	1
16p13.11	16	15120501	16353166	U-DEL	exonic	ABCC1,ABCC6,BMERB1,FOPNL,MARF1,MPV17L,MYH11,NDE1,NOMO3,NPIPA5,NTAN1,PDXDC1,RRN3	1232666	399	13	3
16p12.2	16	21946523	22440319	DEL-M-U	exonic	CDR2,EEF2K,MOSMO,PDZD9,POLR3E,SDR42E2,UQCRC2,VWA3A	493797	170	8	4
16p11.2 BP2-BP3	16	28775159	29043450	DEL-M	exonic	ATP2A1,ATXN2L,CD19,LAT,NFATC2IP,NPIPB9,RABEP2,SH2B1,SPNS1,TUFM	268292	98	10	2
16p11.2 BP4-BP5	16	29596230	30208637	DEL-M-U-DUP	exonic	ALDOA,ASPHD1,BOLA2,BOLA2B,C16orf54,C16orf92,CDIPT,CORO1A,DOC2A,GDPD3,HIRIP3,INO80E,KCTD13,KIF22,LOC112694756,MAPK3,MAZ,MVP,PAGR1,PPP4C,PRRT2,QPRT,SEZ6L2,SLX1A,SLX1B,SPN,TAOK2,TBX6,TLCD3B,TMEM219,YPEL3,ZG16	612408	194	32	16
16q23.3	16	82954230	83133760	DEL	exonic	CDH13	179531	84	1	1
17p13.3	17	631380	738187	DEL-M	exonic	GEMIN4,GLOD4,MRM3,NXN,TLCD3A	106808	108	5	1
17p13.2	17	4378105	4498641	M	exonic	GGT6,MYBBP1A,SMTNL2,SPNS2,SPNS3	120537	130	5	1
17q12	17	34755219	36249489	U-DUP-M	exonic	AATF,ACACA,C17orf78,DDX52,DHRS11,DUSP14,GGNBP2,HNF1B,LHX1,MRM1,MYO19,PIGW,SYNRG,TADA2A,TBC1D3B,TBC1D3F,TBC1D3G,TBC1D3H,TBC1D3L,ZNHIT3	1494271	568	20	1
17q21.31	17	41197733	41276111	DEL-M	exonic	BRCA1	78379	1007	1	1
18p11.32	18	685968	1266259	U-DUP	exonic	ADCYAP1,ENOSF1,YES1	580292	196	3	1
19p13.3	19	6873527	6881286	U-DUP-M	intergenic	VAV1(dist=16155),ADGRE1(dist=6304)	7760	7	0	1
19p13.2	19	11210904	11218188	DEL	exonic	LDLR	7285	249	1	1
20p12.1	20	14523969	14652973	U	ncRNA_exonic	MACROD2-IT1	129005	24	0	1
22q11.21	22	19024651	21463545	DEL-DUP-M-U	exonic	AIFM3,ARVCF,C22orf39,CCDC188,CDC45,CLDN5,CLTCL1,COMT,CRKL,DGCR2,DGCR6L,DGCR8,ESS2,GGTLC3,GNB1L,GP1BB,GSC2,HIRA,KLHL22,LRRC74B,LZTR1,MED15,MRPL40,P2RX6,PI4KA,RANBP1,RIMBP3,RTL10,RTN4R,SCARF2,SEPTIN5,SERPIND1,SLC25A1,SLC7A4,SNAP29,TANGO2,TBX1,THAP7,TMEM191B,TRMT2A,TSSK2,TXNRD2,UFD1,ZDHHC8,ZNF74	2438895	820	45	3
22q11.21-22q11.22	22	21797101	22661627	DEL-M	exonic	CCDC116,HIC2,MAPK1,PPIL2,PPM1F,RIMBP3B,RIMBP3C,SDF2L1,TMEM191C,TOP3B,UBE2L3,VPREB1,YDJC,YPEL1	864527	240	14	1
22q11.23	22	23627256	23658006	DEL-M	exonic	BCR	30751	17	1	1
22q12.1	22	25929538	25994013	U-DEL	exonic	GRK3	64476	26	1	1
Xp22.33	X	1746850	2046202	M	exonic	ASMT	299353	157	1	1
Xp22.33	X	2128228	2361712	U-DUP-M	exonic	DHRSX	233485	86	1	1
Xp22.33	X	2814160	2945477	U	exonic	ARSD,ARSH,ARSL	131318	55	3	1
Xp22.11	X	22946631	23087940	U-DEL-M	exonic	DDX53	141310	42	1	1
Xq28	X	152703776	152887811	U-DUP-M	exonic	ATP2B3,BGN,CCNQ,HAUS7,TREX2	184036	61	5	1

## Sheet: Table_S7
Table S7. Impact of the CNV burden on disease risk
Burden type: Associations between individual disease risk or disease burden and the CNV burden measured in: - burden_type: Number of megabase pairs (Mb) or genes (GENES). - CNV_type: Affected by CNVs, duplications, or deletions. - partition: Indicates which genomic partition is considered, with "total" indicating that all CNV are considered, "GWAS-corrected" indicating a disease- and CNV type-spe…
	Burden type				Summary statistics
PHENO	CNV_type	burden_type	partition	overlap_type	OR	beta	SE	P
KC	CNV	Mb	total	none	1.00201	0.00201234	0.0654272	0.975463
KC	CNV	GENES	total	none	0.995723	-0.00428592	0.00715929	0.549405
CRC	CNV	Mb	total	none	0.979852	-0.0203542	0.0337629	0.546603
CRC	CNV	GENES	total	none	0.997356	-0.00264741	0.00352376	0.452471
IDA	CNV	Mb	total	none	1.08518	0.0817483	0.020345	5.86682e-05
IDA	CNV	GENES	total	none	1.00868	0.0086398	0.00206496	2.86429e-05
B12A	CNV	Mb	total	none	1.03158	0.0310887	0.0698947	0.656468
B12A	CNV	GENES	total	none	1.00501	0.00499592	0.00694962	0.472217
AA	CNV	Mb	total	none	0.812613	-0.2075	0.12468	0.0960607
AA	CNV	GENES	total	none	0.995867	-0.00414124	0.0111098	0.70933
anaemia	CNV	Mb	total	none	1.07393	0.0713267	0.0183814	0.000104293
anaemia	CNV	GENES	total	none	1.00936	0.00931505	0.00183737	3.98285e-07
sarcoidosis	CNV	Mb	total	none	0.944156	-0.057464	0.102098	0.573548
sarcoidosis	CNV	GENES	total	none	0.990689	-0.00935422	0.0108743	0.38967
hypothyroidism	CNV	Mb	total	none	1.04077	0.039965	0.018464	0.0304276
hypothyroidism	CNV	GENES	total	none	1.00358	0.00357293	0.00191574	0.0621752
hyperthyroidism	CNV	Mb	total	none	1.04157	0.0407267	0.047612	0.392337
hyperthyroidism	CNV	GENES	total	none	1.00289	0.00288335	0.00496699	0.561576
T1D	CNV	Mb	total	none	1.05682	0.0552645	0.0434896	0.203818
T1D	CNV	GENES	total	none	1.00913	0.00908797	0.0041051	0.0268407
pituitary	CNV	Mb	total	none	1.04745	0.0463585	0.0757999	0.540809
pituitary	CNV	GENES	total	none	1.00219	0.00218875	0.00807256	0.786288
lipid	CNV	Mb	total	none	1.03777	0.0370764	0.0139911	0.00804944
lipid	CNV	GENES	total	none	1.00482	0.00480847	0.00142332	0.000729259
bilirubin	CNV	Mb	total	none	0.909295	-0.0950852	0.107268	0.375386
bilirubin	CNV	GENES	total	none	0.994477	-0.00553851	0.0106329	0.602448
mineral	CNV	Mb	total	none	0.997301	-0.00270253	0.035657	0.939584
mineral	CNV	GENES	total	none	1.00353	0.0035287	0.00355238	0.320547
SCZ	CNV	Mb	total	none	1.24342	0.217867	0.0682779	0.00141835
SCZ	CNV	GENES	total	none	1.01878	0.0186012	0.00578057	0.00129137
bipolar	CNV	Mb	total	none	1.2064	0.187637	0.053626	0.000467
bipolar	CNV	GENES	total	none	1.02084	0.0206261	0.00453517	5.41463e-06
depression	CNV	Mb	total	none	1.1252	0.117959	0.076338	0.122292
depression	CNV	GENES	total	none	1.01071	0.0106531	0.00753847	0.157608
PD	CNV	Mb	total	none	1.05447	0.0530425	0.0487362	0.276437
PD	CNV	GENES	total	none	1.0058	0.00578553	0.00502436	0.249529
AD	CNV	Mb	total	none	0.95936	-0.0414891	0.0605978	0.493556
AD	CNV	GENES	total	none	0.99553	-0.00448044	0.00630848	0.477565
MS	CNV	Mb	total	none	1.01016	0.0101103	0.0671255	0.880278
MS	CNV	GENES	total	none	0.995429	-0.00458164	0.00733017	0.531946
epilepsy	CNV	Mb	total	none	1.13415	0.125886	0.0319956	8.33743e-05
epilepsy	CNV	GENES	total	none	1.01369	0.0135999	0.00308352	1.03122e-05
headaches	CNV	Mb	total	none	1.04219	0.0413214	0.0333295	0.215054
headaches	CNV	GENES	total	none	1.00903	0.0089864	0.00314208	0.00423618
apnea	CNV	Mb	total	none	1.09908	0.0944694	0.0280606	0.000760966
apnea	CNV	GENES	total	none	1.01194	0.0118718	0.00271172	1.198e-05
sleep	CNV	Mb	total	none	0.954533	-0.0465333	0.106885	0.663304
sleep	CNV	GENES	total	none	0.987506	-0.0125729	0.0119201	0.29153
cornea	CNV	Mb	total	none	1.08291	0.0796524	0.04658	0.0872633
cornea	CNV	GENES	total	none	1.00498	0.00497091	0.00506452	0.326338
cataract	CNV	Mb	total	none	1.0554	0.0539177	0.0138834	0.000102918
cataract	CNV	GENES	total	none	1.00506	0.00504378	0.00145207	0.000513712
glaucoma	CNV	Mb	total	none	1.07475	0.0720895	0.0281404	0.0104138
glaucoma	CNV	GENES	total	none	1.00797	0.00793543	0.00287467	0.00577194
IHD	CNV	Mb	total	none	1.0568	0.0552484	0.0139572	7.545e-05
IHD	CNV	GENES	total	none	1.00673	0.0067043	0.00142858	2.6926e-06
aneurysm	CNV	Mb	total	none	1.10143	0.0966064	0.0365708	0.00825096
aneurysm	CNV	GENES	total	none	1.00579	0.0057772	0.00394154	0.142724
PE	CNV	Mb	total	none	1.05118	0.0499092	0.0315503	0.113674
PE	CNV	GENES	total	none	1.00445	0.00444315	0.00327915	0.175427
HTN_essential	CNV	Mb	total	none	1.06945	0.0671461	0.0107038	3.53846e-10
HTN_essential	CNV	GENES	total	none	1.00606	0.00604505	0.00110293	4.23126e-08
valves	CNV	Mb	total	none	1.06216	0.0603014	0.026723	0.0240369
valves	CNV	GENES	total	none	1.00878	0.00874533	0.0026416	0.00093091
cardiomyopathies	CNV	Mb	total	none	1.09948	0.0948401	0.0521277	0.0688536
cardiomyopathies	CNV	GENES	total	none	1.00771	0.00768496	0.0052966	0.146801
conduction	CNV	Mb	total	none	1.0711	0.0686858	0.0140348	9.88253e-07
conduction	CNV	GENES	total	none	1.00801	0.00797529	0.00143551	2.76458e-08
stroke_ischemic	CNV	Mb	total	none	1.07093	0.0685313	0.0400395	0.0869717
stroke_ischemic	CNV	GENES	total	none	1.00145	0.00144995	0.0044189	0.742818
stroke_hemorrhagic	CNV	Mb	total	none	1.11036	0.104681	0.0440765	0.0175498
stroke_hemorrhagic	CNV	GENES	total	none	1.00615	0.00613416	0.00482046	0.203187
pneumonia	CNV	Mb	total	none	1.05288	0.0515328	0.0183708	0.0050293
pneumonia	CNV	GENES	total	none	1.00831	0.00827182	0.00182282	5.68085e-06
emphysema	CNV	Mb	total	none	1.07534	0.0726332	0.0422161	0.0853401
emphysema	CNV	GENES	total	none	1.00667	0.00664316	0.00428007	0.120635
COPD	CNV	Mb	total	none	1.08908	0.085329	0.0207836	4.03288e-05
COPD	CNV	GENES	total	none	1.00932	0.00927441	0.00208817	8.93765e-06
asthma	CNV	Mb	total	none	1.07425	0.0716253	0.0144229	6.83197e-07
asthma	CNV	GENES	total	none	1.00611	0.00609047	0.00149593	4.67413e-05
hernia	CNV	Mb	total	none	1.01334	0.0132471	0.0195289	0.49756
hernia	CNV	GENES	total	none	1.00074	0.000744285	0.00203708	0.714835
IBD	CNV	Mb	total	none	1.01888	0.0187086	0.0361877	0.605164
IBD	CNV	GENES	total	none	1.00081	0.000806017	0.00380506	0.832241
hepatic_fibrosis	CNV	Mb	total	none	1.04102	0.0402022	0.0632229	0.524854
hepatic_fibrosis	CNV	GENES	total	none	1.00523	0.00521171	0.00631272	0.409038
cholelithiasis	CNV	Mb	total	none	1.02471	0.0244074	0.0192257	0.204255
cholelithiasis	CNV	GENES	total	none	1.0019	0.00189431	0.00199447	0.342221
celiac	CNV	Mb	total	none	1.01818	0.0180158	0.0528494	0.733186
celiac	CNV	GENES	total	none	1.00283	0.0028253	0.00539329	0.600379
psoriasis	CNV	Mb	total	none	1.11429	0.108216	0.0364925	0.00302271
psoriasis	CNV	GENES	total	none	1.00728	0.00725731	0.0038671	0.0605618
gout	CNV	Mb	total	none	1.04148	0.0406401	0.0308821	0.188181
gout	CNV	GENES	total	none	1.00313	0.00312272	0.00326282	0.338536
RA	CNV	Mb	total	none	1.05009	0.0488713	0.031124	0.116366
RA	CNV	GENES	total	none	1.0004	0.000395673	0.0034385	0.908389
OA	CNV	Mb	total	none	1.01709	0.0169452	0.0116815	0.146892
OA	CNV	GENES	total	none	1.00264	0.00263739	0.00119601	0.0274422
SLE	CNV	Mb	total	none	1.05412	0.0527097	0.11526	0.647446
SLE	CNV	GENES	total	none	1.01652	0.0163884	0.00915128	0.0733201
osteoporosis	CNV	Mb	total	none	1.02381	0.0235284	0.0236582	0.319971
osteoporosis	CNV	GENES	total	none	1.00272	0.00271515	0.00244031	0.26587
AKI	CNV	Mb	total	none	1.08647	0.0829324	0.0206824	6.07689e-05
AKI	CNV	GENES	total	none	1.00996	0.00991362	0.00208162	1.91244e-06
CKD	CNV	Mb	total	none	1.0978	0.0933041	0.0213431	1.23324e-05
CKD	CNV	GENES	total	none	1.00927	0.00922346	0.00220203	2.80654e-05
KS	CNV	Mb	total	none	1.04066	0.0398563	0.0304775	0.190966
KS	CNV	GENES	total	none	0.99914	-0.000860542	0.00331753	0.795333
PKD	CNV	Mb	total	none	0.835216	-0.180065	0.142975	0.207878
PKD	CNV	GENES	total	none	0.981892	-0.0182735	0.0147196	0.214444
PC	CNV	Mb	total	none	0.977447	-0.0228116	0.0286806	0.426401
PC	CNV	GENES	total	none	0.995278	-0.00473367	0.00309453	0.126093
BC	CNV	Mb	total	none	1.03329	0.032747	0.0241672	0.175412
BC	CNV	GENES	total	none	1.00145	0.00144785	0.00250721	0.56362
OC	CNV	Mb	total	none	1.0531	0.0517383	0.0688595	0.452437
OC	CNV	GENES	total	none	1.00228	0.002274	0.00729612	0.755289
endometriosis	CNV	Mb	total	none	0.90296	-0.102077	0.0481107	0.0338622
endometriosis	CNV	GENES	total	none	0.988322	-0.0117466	0.00493374	0.0172719
menstruation	CNV	Mb	total	none	0.974977	-0.0253409	0.0263723	0.336607
menstruation	CNV	GENES	total	none	0.997526	-0.00247689	0.00268234	0.355795
DiseaseBurden	CNV	Mb	total	none		0.076791	0.00971058	2.6243e-15
DiseaseBurden	CNV	GENES	total	none		0.00847235	0.000997205	1.96868e-17
KC	DUP	Mb	total	none	0.961374	-0.0393914	0.079889	0.621958
KC	DUP	GENES	total	none	0.990581	-0.00946336	0.00822523	0.249926
CRC	DUP	Mb	total	none	0.970839	-0.0295949	0.0396701	0.455653
CRC	DUP	GENES	total	none	0.996873	-0.00313185	0.00385733	0.416836
IDA	DUP	Mb	total	none	1.06996	0.0676193	0.0244041	0.0055915
IDA	DUP	GENES	total	none	1.00608	0.00605864	0.00231953	0.00900122
B12A	DUP	Mb	total	none	0.997985	-0.00201753	0.0851364	0.981094
B12A	DUP	GENES	total	none	0.997607	-0.002396	0.00834352	0.773983
AA	DUP	Mb	total	none	0.747079	-0.291585	0.153714	0.0578376
AA	DUP	GENES	total	none	0.993818	-0.00620073	0.0123553	0.615762
anaemia	DUP	Mb	total	none	1.07324	0.0706836	0.0215941	0.00106308
anaemia	DUP	GENES	total	none	1.00738	0.00735679	0.00203763	0.000305649
sarcoidosis	DUP	Mb	total	none	0.931003	-0.0714929	0.121061	0.554819
sarcoidosis	DUP	GENES	total	none	0.990288	-0.00975908	0.0119736	0.415044
hypothyroidism	DUP	Mb	total	none	1.03305	0.0325201	0.0218741	0.137097
hypothyroidism	DUP	GENES	total	none	1.00093	0.000934137	0.00214536	0.663256
hyperthyroidism	DUP	Mb	total	none	1.0145	0.0143953	0.0577275	0.803077
hyperthyroidism	DUP	GENES	total	none	1.00022	0.0002236	0.00558698	0.968076
T1D	DUP	Mb	total	none	1.04426	0.0433091	0.0520922	0.405751
T1D	DUP	GENES	total	none	1.0036	0.00359596	0.00495868	0.468338
pituitary	DUP	Mb	total	none	1.10497	0.0998198	0.0832718	0.230636
pituitary	DUP	GENES	total	none	1.00226	0.00225879	0.00877181	0.796788
lipid	DUP	Mb	total	none	1.03477	0.0341755	0.0163682	0.0368047
lipid	DUP	GENES	total	none	1.00245	0.00244372	0.00156695	0.118868
bilirubin	DUP	Mb	total	none	0.970688	-0.0297506	0.116834	0.799002
bilirubin	DUP	GENES	total	none	0.994197	-0.00581978	0.0116405	0.617104
mineral	DUP	Mb	total	none	0.976792	-0.0234813	0.0427019	0.582395
mineral	DUP	GENES	total	none	0.999385	-0.000614709	0.0040453	0.879222
SCZ	DUP	Mb	total	none	1.17134	0.158148	0.0932452	0.0898769
SCZ	DUP	GENES	total	none	1.01344	0.0133532	0.00753543	0.0763856
bipolar	DUP	Mb	total	none	1.12611	0.118769	0.0724566	0.101176
bipolar	DUP	GENES	total	none	1.01436	0.0142582	0.0057356	0.0129221
depression	DUP	Mb	total	none	1.15951	0.147995	0.0866689	0.0877122
depression	DUP	GENES	total	none	1.01027	0.0102213	0.00818082	0.211508
PD	DUP	Mb	total	none	1.0669	0.0647573	0.0566002	0.252574
PD	DUP	GENES	total	none	1.00536	0.00534573	0.00546377	0.327879
AD	DUP	Mb	total	none	0.920877	-0.0824293	0.0737186	0.263498
AD	DUP	GENES	total	none	0.990465	-0.00958056	0.00720625	0.18369
MS	DUP	Mb	total	none	0.975539	-0.0247654	0.0815226	0.761291
MS	DUP	GENES	total	none	0.995694	-0.00431569	0.00796919	0.588131
epilepsy	DUP	Mb	total	none	1.0983	0.0937643	0.0398177	0.0185305
epilepsy	DUP	GENES	total	none	1.00975	0.00970092	0.00357395	0.00664073
headaches	DUP	Mb	total	none	1.06136	0.0595472	0.0384081	0.121051
headaches	DUP	GENES	total	none	1.0089	0.00886156	0.00340616	0.00927824
apnea	DUP	Mb	total	none	1.08398	0.0806431	0.0339043	0.017381
apnea	DUP	GENES	total	none	1.00873	0.00869372	0.00306093	0.00450827
sleep	DUP	Mb	total	none	1.02508	0.0247755	0.115592	0.830286
sleep	DUP	GENES	total	none	0.993598	-0.00642211	0.0122784	0.600946
cornea	DUP	Mb	total	none	1.04894	0.0477834	0.0575774	0.406596
cornea	DUP	GENES	total	none	1.0046	0.00458622	0.00552113	0.406161
cataract	DUP	Mb	total	none	1.05597	0.0544611	0.0162922	0.000829488
cataract	DUP	GENES	total	none	1.0042	0.00419542	0.00158714	0.0082082
glaucoma	DUP	Mb	total	none	1.06775	0.0655536	0.0333683	0.049467
glaucoma	DUP	GENES	total	none	1.00719	0.00716563	0.00313984	0.0224796
IHD	DUP	Mb	total	none	1.04769	0.0465897	0.0165554	0.00489044
IHD	DUP	GENES	total	none	1.00478	0.00476373	0.00157643	0.00251236
aneurysm	DUP	Mb	total	none	1.093	0.0889261	0.0440442	0.0434855
aneurysm	DUP	GENES	total	none	1.00449	0.00447607	0.00433929	0.302297
PE	DUP	Mb	total	none	1.04343	0.0425095	0.0372983	0.254404
PE	DUP	GENES	total	none	1.00362	0.00361138	0.00360066	0.315871
HTN_essential	DUP	Mb	total	none	1.05687	0.0553088	0.0125754	1.09157e-05
HTN_essential	DUP	GENES	total	none	1.00398	0.00397096	0.00120598	0.000992271
valves	DUP	Mb	total	none	1.06756	0.0653792	0.0315625	0.0383194
valves	DUP	GENES	total	none	1.00697	0.00694414	0.00292681	0.0176635
cardiomyopathies	DUP	Mb	total	none	1.07587	0.0731321	0.0640252	0.253355
cardiomyopathies	DUP	GENES	total	none	1.00486	0.00484916	0.00607235	0.424543
conduction	DUP	Mb	total	none	1.06637	0.064258	0.0165202	0.000100384
conduction	DUP	GENES	total	none	1.00597	0.00595116	0.00157239	0.000153847
stroke_ischemic	DUP	Mb	total	none	1.09972	0.0950593	0.0461358	0.039358
stroke_ischemic	DUP	GENES	total	none	1.0038	0.00379181	0.00463996	0.41381
stroke_hemorrhagic	DUP	Mb	total	none	1.10464	0.0995163	0.0528961	0.0599236
stroke_hemorrhagic	DUP	GENES	total	none	1.00528	0.00527071	0.00528852	0.318943
pneumonia	DUP	Mb	total	none	1.03696	0.0362946	0.0218792	0.097143
pneumonia	DUP	GENES	total	none	1.00568	0.00566022	0.00203582	0.0054307
emphysema	DUP	Mb	total	none	1.05506	0.0535947	0.0507094	0.290558
emphysema	DUP	GENES	total	none	1.00429	0.00427745	0.00482837	0.375672
COPD	DUP	Mb	total	none	1.08067	0.0775824	0.0246064	0.0016164
COPD	DUP	GENES	total	none	1.00641	0.00639019	0.00233405	0.00618489
asthma	DUP	Mb	total	none	1.05564	0.0541439	0.0172262	0.0016716
asthma	DUP	GENES	total	none	1.00401	0.00399868	0.00165608	0.015755
hernia	DUP	Mb	total	none	0.98247	-0.0176853	0.0235444	0.452565
hernia	DUP	GENES	total	none	0.998934	-0.00106636	0.00226253	0.637416
IBD	DUP	Mb	total	none	1.03232	0.0318064	0.0417343	0.445991
IBD	DUP	GENES	total	none	1.00163	0.00163143	0.00411015	0.691422
hepatic_fibrosis	DUP	Mb	total	none	1.04901	0.0478502	0.0734781	0.514906
hepatic_fibrosis	DUP	GENES	total	none	1.00239	0.00238936	0.00717942	0.73928
cholelithiasis	DUP	Mb	total	none	1.01304	0.0129586	0.022814	0.570029
cholelithiasis	DUP	GENES	total	none	0.999924	-7.56064e-05	0.00221975	0.972829
celiac	DUP	Mb	total	none	1.02401	0.0237299	0.0614622	0.69943
celiac	DUP	GENES	total	none	0.999303	-0.000697326	0.00614677	0.909677
psoriasis	DUP	Mb	total	none	1.10911	0.103556	0.0438463	0.0181868
psoriasis	DUP	GENES	total	none	1.00337	0.00335962	0.00450182	0.455498
gout	DUP	Mb	total	none	1.04215	0.0412894	0.0362062	0.254121
gout	DUP	GENES	total	none	1.0006	0.000596883	0.00365569	0.870302
RA	DUP	Mb	total	none	1.02037	0.0201611	0.0377135	0.592937
RA	DUP	GENES	total	none	0.996547	-0.00345933	0.00388515	0.373252
OA	DUP	Mb	total	none	1.00816	0.00812466	0.0137331	0.554111
OA	DUP	GENES	total	none	1.00081	0.000812174	0.00131718	0.537499
SLE	DUP	Mb	total	none	1.13108	0.123173	0.123671	0.319261
SLE	DUP	GENES	total	none	1.01717	0.0170242	0.00953442	0.0741724
osteoporosis	DUP	Mb	total	none	0.996623	-0.00338281	0.0284635	0.905396
osteoporosis	DUP	GENES	total	none	0.999196	-0.000803854	0.00274041	0.769267
AKI	DUP	Mb	total	none	1.07777	0.0748953	0.0246043	0.00233456
AKI	DUP	GENES	total	none	1.00572	0.00570423	0.00238094	0.0165848
CKD	DUP	Mb	total	none	1.07834	0.0754264	0.0257636	0.00341548
CKD	DUP	GENES	total	none	1.00486	0.00484628	0.00252191	0.0546477
KS	DUP	Mb	total	none	1.02814	0.0277542	0.0365102	0.447149
KS	DUP	GENES	total	none	0.996966	-0.0030383	0.00370768	0.412525
PKD	DUP	Mb	total	none	0.72388	-0.323129	0.184406	0.0797275
PKD	DUP	GENES	total	none	0.966621	-0.0339488	0.0181447	0.061345
PC	DUP	Mb	total	none	0.98801	-0.0120623	0.0330701	0.715299
PC	DUP	GENES	total	none	0.994711	-0.00530334	0.00339327	0.118076
BC	DUP	Mb	total	none	1.03376	0.0331982	0.0283041	0.24083
BC	DUP	GENES	total	none	1.00031	0.00031286	0.00275457	0.909572
OC	DUP	Mb	total	none	1.05763	0.056033	0.0800044	0.483694
OC	DUP	GENES	total	none	1.0046	0.00459243	0.00768645	0.550194
endometriosis	DUP	Mb	total	none	0.914429	-0.0894551	0.0551748	0.104952
endometriosis	DUP	GENES	total	none	0.990549	-0.00949625	0.00529285	0.072787
menstruation	DUP	Mb	total	none	0.974074	-0.0262682	0.0308034	0.393787
menstruation	DUP	GENES	total	none	0.996729	-0.0032761	0.00295111	0.266945
DiseaseBurden	DUP	Mb	total	none		0.0627433	0.0114008	3.72787e-08
DiseaseBurden	DUP	GENES	total	none		0.00508619	0.00108816	2.95333e-06
KC	DEL	Mb	total	none	1.10918	0.103621	0.114416	0.365121
KC	DEL	GENES	total	none	1.01827	0.0181067	0.0152393	0.234772
CRC	DEL	Mb	total	none	1.00496	0.00494475	0.0658819	0.940171
CRC	DEL	GENES	total	none	0.999878	-0.000122407	0.0089441	0.989081
IDA	DEL	Mb	total	none	1.13036	0.122535	0.037718	0.00115931
IDA	DEL	GENES	total	none	1.02311	0.0228433	0.00495805	4.07893e-06
B12A	DEL	Mb	total	none	1.11809	0.111625	0.121434	0.357979
B12A	DEL	GENES	total	none	1.03542	0.0348095	0.0135902	0.010426
AA	DEL	Mb	total	none	0.983326	-0.0168142	0.207223	0.93533
AA	DEL	GENES	total	none	1.00617	0.00615146	0.026385	0.815651
anaemia	DEL	Mb	total	none	1.07997	0.0769308	0.03605	0.0328426
anaemia	DEL	GENES	total	none	1.02097	0.0207557	0.00456385	5.41976e-06
sarcoidosis	DEL	Mb	total	none	0.977623	-0.0226309	0.192773	0.906546
sarcoidosis	DEL	GENES	total	none	0.992254	-0.00777594	0.026709	0.770948
hypothyroidism	DEL	Mb	total	none	1.06417	0.0621926	0.0353087	0.0781716
hypothyroidism	DEL	GENES	total	none	1.01731	0.0171647	0.00453075	0.000151562
hyperthyroidism	DEL	Mb	total	none	1.11197	0.106129	0.0840414	0.206653
hyperthyroidism	DEL	GENES	total	none	1.01636	0.0162271	0.0114984	0.158173
T1D	DEL	Mb	total	none	1.09387	0.0897175	0.081095	0.268585
T1D	DEL	GENES	total	none	1.03653	0.0358753	0.00897434	6.40043e-05
pituitary	DEL	Mb	total	none	0.861086	-0.149561	0.185745	0.420706
pituitary	DEL	GENES	total	none	1.00188	0.00187705	0.0210664	0.929001
lipid	DEL	Mb	total	none	1.04891	0.0477472	0.0277872	0.0857391
lipid	DEL	GENES	total	none	1.01818	0.0180134	0.00357241	4.59802e-07
bilirubin	DEL	Mb	total	none	0.702412	-0.353235	0.262256	0.178009
bilirubin	DEL	GENES	total	none	0.995717	-0.00429241	0.0268469	0.872972
mineral	DEL	Mb	total	none	1.05215	0.0508397	0.0655617	0.438075
mineral	DEL	GENES	total	none	1.02299	0.0227318	0.00776748	0.00342757
SCZ	DEL	Mb	total	none	1.4148	0.346987	0.102306	0.000694708
SCZ	DEL	GENES	total	none	1.05654	0.0550037	0.0140034	8.56956e-05
bipolar	DEL	Mb	total	none	1.38171	0.323323	0.0788686	4.14012e-05
bipolar	DEL	GENES	total	none	1.0596	0.0578898	0.00989287	4.86665e-09
depression	DEL	Mb	total	none	1.02974	0.0293025	0.171838	0.864598
depression	DEL	GENES	total	none	1.01431	0.0142047	0.0211253	0.501327
PD	DEL	Mb	total	none	1.02219	0.0219484	0.0996572	0.825685
PD	DEL	GENES	total	none	1.00873	0.00869167	0.0132618	0.512215
AD	DEL	Mb	total	none	1.05668	0.0551326	0.105134	0.599999
AD	DEL	GENES	total	none	1.01842	0.0182494	0.0135189	0.177043
MS	DEL	Mb	total	none	1.10092	0.0961504	0.117812	0.414424
MS	DEL	GENES	total	none	0.993657	-0.00636365	0.0191222	0.739293
epilepsy	DEL	Mb	total	none	1.22953	0.20663	0.0545723	0.000152871
epilepsy	DEL	GENES	total	none	1.0365	0.0358485	0.00721219	6.67646e-07
headaches	DEL	Mb	total	none	0.9886	-0.0114654	0.0701492	0.87017
headaches	DEL	GENES	total	none	1.01034	0.0102847	0.00845029	0.223572
apnea	DEL	Mb	total	none	1.14498	0.135388	0.0515438	0.00862293
apnea	DEL	GENES	total	none	1.03018	0.0297341	0.00641668	3.58887e-06
sleep	DEL	Mb	total	none	0.717191	-0.332413	0.269357	0.217167
sleep	DEL	GENES	total	none	0.94282	-0.0588801	0.0390144	0.131251
cornea	DEL	Mb	total	none	1.16728	0.154677	0.07891	0.0499762
cornea	DEL	GENES	total	none	1.00747	0.00744297	0.0131651	0.571831
cataract	DEL	Mb	total	none	1.0573	0.0557169	0.0274144	0.0421134
cataract	DEL	GENES	total	none	1.01025	0.0101993	0.0037483	0.00650773
glaucoma	DEL	Mb	total	none	1.09833	0.0937946	0.0538785	0.0817091
glaucoma	DEL	GENES	total	none	1.01297	0.0128821	0.00750648	0.0861392
IHD	DEL	Mb	total	none	1.08506	0.0816381	0.0266878	0.00222074
IHD	DEL	GENES	total	none	1.01772	0.0175637	0.00354468	7.23475e-07
aneurysm	DEL	Mb	total	none	1.13157	0.123604	0.0682874	0.0702872
aneurysm	DEL	GENES	total	none	1.0141	0.0140027	0.0102538	0.172061
PE	DEL	Mb	total	none	1.07672	0.0739209	0.0611764	0.226923
PE	DEL	GENES	total	none	1.00944	0.00939283	0.008358	0.261092
HTN_essential	DEL	Mb	total	none	1.11023	0.10457	0.0210172	6.50902e-07
HTN_essential	DEL	GENES	total	none	1.01784	0.0176805	0.00279208	2.41413e-10
valves	DEL	Mb	total	none	1.0529	0.0515457	0.052681	0.327853
valves	DEL	GENES	total	none	1.01998	0.019784	0.00671558	0.00321923
cardiomyopathies	DEL	Mb	total	none	1.16814	0.15541	0.0929002	0.0943534
cardiomyopathies	DEL	GENES	total	none	1.02413	0.0238418	0.0128667	0.0638852
conduction	DEL	Mb	total	none	1.09049	0.0866314	0.0276564	0.00173376
conduction	DEL	GENES	total	none	1.02014	0.0199373	0.00364384	4.46251e-08
stroke_ischemic	DEL	Mb	total	none	0.992876	-0.0071498	0.0863768	0.934031
stroke_ischemic	DEL	GENES	total	none	0.985441	-0.014666	0.0130986	0.262861
stroke_hemorrhagic	DEL	Mb	total	none	1.1383	0.12954	0.0846886	0.126115
stroke_hemorrhagic	DEL	GENES	total	none	1.01176	0.0116913	0.0125954	0.353292
pneumonia	DEL	Mb	total	none	1.09968	0.0950193	0.034603	0.00603301
pneumonia	DEL	GENES	total	none	1.02292	0.0226584	0.00441091	2.79307e-07
emphysema	DEL	Mb	total	none	1.13283	0.124715	0.0769754	0.105191
emphysema	DEL	GENES	total	none	1.02029	0.0200872	0.0104828	0.0553389
COPD	DEL	Mb	total	none	1.11664	0.11032	0.0396347	0.00537898
COPD	DEL	GENES	total	none	1.0258	0.0254713	0.00507013	5.06634e-07
asthma	DEL	Mb	total	none	1.12836	0.120769	0.0269961	7.69212e-06
asthma	DEL	GENES	total	none	1.01771	0.0175508	0.0036679	1.71006e-06
hernia	DEL	Mb	total	none	1.09701	0.092591	0.0356662	0.0094304
hernia	DEL	GENES	total	none	1.01014	0.0100868	0.0049222	0.0404375
IBD	DEL	Mb	total	none	0.980251	-0.0199467	0.0746507	0.789315
IBD	DEL	GENES	total	none	0.996023	-0.00398504	0.0101611	0.694922
hepatic_fibrosis	DEL	Mb	total	none	1.02036	0.0201526	0.128984	0.875842
hepatic_fibrosis	DEL	GENES	total	none	1.02007	0.019875	0.0147702	0.178425
cholelithiasis	DEL	Mb	total	none	1.05859	0.0569378	0.0366689	0.120482
cholelithiasis	DEL	GENES	total	none	1.0124	0.0123195	0.0048197	0.0105861
celiac	DEL	Mb	total	none	1.00225	0.00225063	0.10638	0.983121
celiac	DEL	GENES	total	none	1.01978	0.0195918	0.0120672	0.10447
psoriasis	DEL	Mb	total	none	1.1373	0.128655	0.0688746	0.0617686
psoriasis	DEL	GENES	total	none	1.02687	0.0265129	0.0086987	0.00230435
gout	DEL	Mb	total	none	1.04242	0.0415437	0.0613416	0.498246
gout	DEL	GENES	total	none	1.01698	0.0168398	0.00790927	0.0332448
RA	DEL	Mb	total	none	1.12922	0.121526	0.0552836	0.027933
RA	DEL	GENES	total	none	1.01954	0.0193527	0.00782501	0.0133913
OA	DEL	Mb	total	none	1.04352	0.0425983	0.0227796	0.0614812
OA	DEL	GENES	total	none	1.01283	0.0127508	0.00299804	2.10892e-05
SLE	DEL	Mb	total	none	0.788674	-0.237402	0.309309	0.44277
SLE	DEL	GENES	total	none	1.01219	0.0121204	0.0288522	0.674422
osteoporosis	DEL	Mb	total	none	1.09547	0.0911814	0.042627	0.0324313
osteoporosis	DEL	GENES	total	none	1.02062	0.0204119	0.00565218	0.000304622
AKI	DEL	Mb	total	none	1.11664	0.110324	0.039515	0.00523895
AKI	DEL	GENES	total	none	1.03206	0.0315564	0.00479754	4.78063e-11
CKD	DEL	Mb	total	none	1.15436	0.143545	0.0390933	0.000240793
CKD	DEL	GENES	total	none	1.03187	0.0313687	0.00504848	5.1818e-10
KS	DEL	Mb	total	none	1.0758	0.0730637	0.056584	0.196619
KS	DEL	GENES	total	none	1.01004	0.00999115	0.00782851	0.201867
PKD	DEL	Mb	total	none	1.09682	0.0924158	0.20738	0.65586
PKD	DEL	GENES	total	none	1.02927	0.0288494	0.0240423	0.230161
PC	DEL	Mb	total	none	0.944303	-0.0573086	0.059232	0.33328
PC	DEL	GENES	total	none	0.99807	-0.00193162	0.00779635	0.804321
BC	DEL	Mb	total	none	1.03425	0.0336766	0.0480794	0.483654
BC	DEL	GENES	total	none	1.00793	0.00790247	0.00633291	0.212089
OC	DEL	Mb	total	none	1.04262	0.04174	0.139191	0.764271
OC	DEL	GENES	total	none	0.986004	-0.0140949	0.02204	0.522488
endometriosis	DEL	Mb	total	none	0.864319	-0.145814	0.100278	0.145918
endometriosis	DEL	GENES	total	none	0.974419	-0.025914	0.0136768	0.0581267
menstruation	DEL	Mb	total	none	0.976686	-0.0235897	0.0518944	0.649417
menstruation	DEL	GENES	total	none	1.00157	0.00157262	0.00664128	0.812817
DiseaseBurden	DEL	Mb	total	none		0.120389	0.0190548	2.65182e-10
DiseaseBurden	DEL	GENES	total	none		0.0275719	0.00255452	3.73861e-27
KC	CNV	Mb	GWAS-corrected	any	1.00201	0.00201234	0.0654272	0.975463
KC	CNV	GENES	GWAS-corrected	any	0.995723	-0.00428592	0.00715929	0.549405
CRC	CNV	Mb	GWAS-corrected	any	0.979852	-0.0203542	0.0337629	0.546603
CRC	CNV	GENES	GWAS-corrected	any	0.997356	-0.00264741	0.00352376	0.452471
IDA	CNV	Mb	GWAS-corrected	any	1.07989	0.0768559	0.020569	0.000186603
IDA	CNV	GENES	GWAS-corrected	any	1.0082	0.00816595	0.00208789	9.18752e-05
B12A	CNV	Mb	GWAS-corrected	any	1.01536	0.0152454	0.0713424	0.830787
B12A	CNV	GENES	GWAS-corrected	any	0.999668	-0.000331695	0.0076038	0.965206
AA	CNV	Mb	GWAS-corrected	any	0.804685	-0.217304	0.12567	0.0837798
AA	CNV	GENES	GWAS-corrected	any	0.9954	-0.00461029	0.0111655	0.679675
anaemia	CNV	Mb	GWAS-corrected	any	1.06515	0.0631137	0.0186375	0.000708216
anaemia	CNV	GENES	GWAS-corrected	any	1.00802	0.00798755	0.00190025	2.62919e-05
sarcoidosis	CNV	Mb	GWAS-corrected	any	0.944156	-0.057464	0.102098	0.573548
sarcoidosis	CNV	GENES	GWAS-corrected	any	0.990689	-0.00935422	0.0108743	0.38967
hypothyroidism	CNV	Mb	GWAS-corrected	any	1.04077	0.039965	0.018464	0.0304276
hypothyroidism	CNV	GENES	GWAS-corrected	any	1.00358	0.00357293	0.00191574	0.0621752
hyperthyroidism	CNV	Mb	GWAS-corrected	any	1.04157	0.0407267	0.047612	0.392337
hyperthyroidism	CNV	GENES	GWAS-corrected	any	1.00289	0.00288335	0.00496699	0.561576
T1D	CNV	Mb	GWAS-corrected	any	1.05682	0.0552645	0.0434896	0.203818
T1D	CNV	GENES	GWAS-corrected	any	1.00913	0.00908797	0.0041051	0.0268407
pituitary	CNV	Mb	GWAS-corrected	any	1.04745	0.0463585	0.0757999	0.540809
pituitary	CNV	GENES	GWAS-corrected	any	1.00219	0.00218875	0.00807256	0.786288
lipid	CNV	Mb	GWAS-corrected	any	1.03777	0.0370764	0.0139911	0.00804944
lipid	CNV	GENES	GWAS-corrected	any	1.00482	0.00480847	0.00142332	0.000729259
bilirubin	CNV	Mb	GWAS-corrected	any	0.886264	-0.12074	0.110185	0.273167
bilirubin	CNV	GENES	GWAS-corrected	any	0.992748	-0.0072785	0.0108742	0.50328
mineral	CNV	Mb	GWAS-corrected	any	0.995818	-0.00419088	0.0359474	0.90719
mineral	CNV	GENES	GWAS-corrected	any	1.00329	0.00328552	0.00357629	0.358256
SCZ	CNV	Mb	GWAS-corrected	any	1.22768	0.205124	0.0702872	0.00351864
SCZ	CNV	GENES	GWAS-corrected	any	1.01312	0.013036	0.00733395	0.0754884
bipolar	CNV	Mb	GWAS-corrected	any	1.19197	0.17561	0.0551636	0.00145539
bipolar	CNV	GENES	GWAS-corrected	any	1.01666	0.0165233	0.00507415	0.0011285
depression	CNV	Mb	GWAS-corrected	any	1.11513	0.108967	0.077521	0.159831
depression	CNV	GENES	GWAS-corrected	any	1.00572	0.00570779	0.00862656	0.508194
PD	CNV	Mb	GWAS-corrected	any	1.05326	0.051891	0.0488099	0.287725
PD	CNV	GENES	GWAS-corrected	any	1.00523	0.0052124	0.0050657	0.303499
AD	CNV	Mb	GWAS-corrected	any	0.955548	-0.0454704	0.060865	0.455022
AD	CNV	GENES	GWAS-corrected	any	0.995338	-0.00467265	0.00632154	0.459808
MS	CNV	Mb	GWAS-corrected	any	1.01016	0.0101103	0.0671255	0.880278
MS	CNV	GENES	GWAS-corrected	any	0.995429	-0.00458164	0.00733017	0.531946
epilepsy	CNV	Mb	GWAS-corrected	any	1.13154	0.12358	0.0321297	0.000119919
epilepsy	CNV	GENES	GWAS-corrected	any	1.01331	0.0132263	0.00310499	2.04705e-05
headaches	CNV	Mb	GWAS-corrected	any	1.0209	0.0206879	0.0347712	0.551863
headaches	CNV	GENES	GWAS-corrected	any	1.00595	0.00593301	0.00354323	0.0940395
apnea	CNV	Mb	GWAS-corrected	any	1.09092	0.0870216	0.0283869	0.00217269
apnea	CNV	GENES	GWAS-corrected	any	1.01019	0.0101395	0.00281785	0.000320282
sleep	CNV	Mb	GWAS-corrected	any	0.948755	-0.052605	0.107686	0.625193
sleep	CNV	GENES	GWAS-corrected	any	0.986926	-0.0131607	0.0119845	0.272139
cornea	CNV	Mb	GWAS-corrected	any	1.07241	0.0699095	0.0473962	0.140212
cornea	CNV	GENES	GWAS-corrected	any	1.00448	0.00447176	0.00510098	0.380679
cataract	CNV	Mb	GWAS-corrected	any	1.0554	0.0539177	0.0138834	0.000102918
cataract	CNV	GENES	GWAS-corrected	any	1.00506	0.00504378	0.00145207	0.000513712
glaucoma	CNV	Mb	GWAS-corrected	any	1.07356	0.0709815	0.0281813	0.0117774
glaucoma	CNV	GENES	GWAS-corrected	any	1.00789	0.00785872	0.00287794	0.00632055
IHD	CNV	Mb	GWAS-corrected	any	1.04665	0.045591	0.0142477	0.00137485
IHD	CNV	GENES	GWAS-corrected	any	1.00505	0.00503772	0.00153165	0.00100519
aneurysm	CNV	Mb	GWAS-corrected	any	1.10143	0.0966064	0.0365708	0.00825096
aneurysm	CNV	GENES	GWAS-corrected	any	1.00579	0.0057772	0.00394154	0.142724
PE	CNV	Mb	GWAS-corrected	any	1.04995	0.0487393	0.031606	0.123051
PE	CNV	GENES	GWAS-corrected	any	1.00374	0.00372954	0.0033222	0.261603
HTN_essential	CNV	Mb	GWAS-corrected	any	1.06235	0.0604821	0.0109307	3.14386e-08
HTN_essential	CNV	GENES	GWAS-corrected	any	1.00541	0.00539882	0.00111869	1.39303e-06
valves	CNV	Mb	GWAS-corrected	any	1.06076	0.0589814	0.0267616	0.0275277
valves	CNV	GENES	GWAS-corrected	any	1.00865	0.00861233	0.00264644	0.00113669
cardiomyopathies	CNV	Mb	GWAS-corrected	any	1.09948	0.0948401	0.0521277	0.0688536
cardiomyopathies	CNV	GENES	GWAS-corrected	any	1.00771	0.00768496	0.0052966	0.146801
conduction	CNV	Mb	GWAS-corrected	any	1.06897	0.0666969	0.0140792	2.16631e-06
conduction	CNV	GENES	GWAS-corrected	any	1.00768	0.00764753	0.00144192	1.13477e-07
stroke_ischemic	CNV	Mb	GWAS-corrected	any	1.07093	0.0685313	0.0400395	0.0869717
stroke_ischemic	CNV	GENES	GWAS-corrected	any	1.00145	0.00144995	0.0044189	0.742818
stroke_hemorrhagic	CNV	Mb	GWAS-corrected	any	1.09563	0.0913309	0.0451413	0.0430505
stroke_hemorrhagic	CNV	GENES	GWAS-corrected	any	1.00532	0.00530273	0.00489569	0.278745
pneumonia	CNV	Mb	GWAS-corrected	any	1.05004	0.0488267	0.018435	0.00808288
pneumonia	CNV	GENES	GWAS-corrected	any	1.00711	0.00708841	0.00187633	0.000158221
emphysema	CNV	Mb	GWAS-corrected	any	1.0629	0.0610017	0.0430478	0.156463
emphysema	CNV	GENES	GWAS-corrected	any	1.00559	0.00557624	0.00438639	0.203637
COPD	CNV	Mb	GWAS-corrected	any	1.07099	0.0685857	0.0213172	0.00129364
COPD	CNV	GENES	GWAS-corrected	any	1.00665	0.00663226	0.00219471	0.00251173
asthma	CNV	Mb	GWAS-corrected	any	1.06839	0.0661504	0.0146821	6.62126e-06
asthma	CNV	GENES	GWAS-corrected	any	1.0059	0.00588282	0.00150138	8.91868e-05
hernia	CNV	Mb	GWAS-corrected	any	1.01334	0.0132471	0.0195289	0.49756
hernia	CNV	GENES	GWAS-corrected	any	1.00074	0.000744285	0.00203708	0.714835
IBD	CNV	Mb	GWAS-corrected	any	1.01888	0.0187086	0.0361877	0.605164
IBD	CNV	GENES	GWAS-corrected	any	1.00081	0.000806017	0.00380506	0.832241
hepatic_fibrosis	CNV	Mb	GWAS-corrected	any	1.04102	0.0402022	0.0632229	0.524854
hepatic_fibrosis	CNV	GENES	GWAS-corrected	any	1.00523	0.00521171	0.00631272	0.409038
cholelithiasis	CNV	Mb	GWAS-corrected	any	1.02403	0.0237497	0.0192511	0.217322
cholelithiasis	CNV	GENES	GWAS-corrected	any	1.00161	0.00160848	0.00200415	0.422221
celiac	CNV	Mb	GWAS-corrected	any	1.01818	0.0180158	0.0528494	0.733186
celiac	CNV	GENES	GWAS-corrected	any	1.00283	0.0028253	0.00539329	0.600379
psoriasis	CNV	Mb	GWAS-corrected	any	1.11265	0.106748	0.0366779	0.00360957
psoriasis	CNV	GENES	GWAS-corrected	any	1.00719	0.00716719	0.00387631	0.0644619
gout	CNV	Mb	GWAS-corrected	any	1.03971	0.0389409	0.0309502	0.208328
gout	CNV	GENES	GWAS-corrected	any	1.00308	0.00307532	0.00326501	0.346242
RA	CNV	Mb	GWAS-corrected	any	1.05009	0.0488713	0.031124	0.116366
RA	CNV	GENES	GWAS-corrected	any	1.0004	0.000395673	0.0034385	0.908389
OA	CNV	Mb	GWAS-corrected	any	1.01709	0.0169452	0.0116815	0.146892
OA	CNV	GENES	GWAS-corrected	any	1.00264	0.00263739	0.00119601	0.0274422
SLE	CNV	Mb	GWAS-corrected	any	0.997032	-0.00297276	0.124272	0.980915
SLE	CNV	GENES	GWAS-corrected	any	1.01487	0.0147611	0.00966748	0.126791
osteoporosis	CNV	Mb	GWAS-corrected	any	1.02381	0.0235284	0.0236582	0.319971
osteoporosis	CNV	GENES	GWAS-corrected	any	1.00272	0.00271515	0.00244031	0.26587
AKI	CNV	Mb	GWAS-corrected	any	1.08046	0.0773851	0.0208226	0.000202078
AKI	CNV	GENES	GWAS-corrected	any	1.00713	0.00710066	0.00218967	0.00118364
CKD	CNV	Mb	GWAS-corrected	any	1.08748	0.0838607	0.0216213	0.000105053
CKD	CNV	GENES	GWAS-corrected	any	1.00678	0.00675899	0.00234659	0.00397239
KS	CNV	Mb	GWAS-corrected	any	1.03369	0.0331372	0.0307915	0.281846
KS	CNV	GENES	GWAS-corrected	any	0.998622	-0.0013793	0.00333964	0.679601
PKD	CNV	Mb	GWAS-corrected	any	0.835216	-0.180065	0.142975	0.207878
PKD	CNV	GENES	GWAS-corrected	any	0.981892	-0.0182735	0.0147196	0.214444
PC	CNV	Mb	GWAS-corrected	any	0.977447	-0.0228116	0.0286806	0.426401
PC	CNV	GENES	GWAS-corrected	any	0.995278	-0.00473367	0.00309453	0.126093
BC	CNV	Mb	GWAS-corrected	any	1.03329	0.032747	0.0241672	0.175412
BC	CNV	GENES	GWAS-corrected	any	1.00145	0.00144785	0.00250721	0.56362
OC	CNV	Mb	GWAS-corrected	any	1.04311	0.0422074	0.0697196	0.544922
OC	CNV	GENES	GWAS-corrected	any	1.00149	0.00149284	0.00736033	0.839273
endometriosis	CNV	Mb	GWAS-corrected	any	0.901609	-0.103574	0.048183	0.031587
endometriosis	CNV	GENES	GWAS-corrected	any	0.988328	-0.0117403	0.00493348	0.0173255
menstruation	CNV	Mb	GWAS-corrected	any	0.974977	-0.0253409	0.0263723	0.336607
menstruation	CNV	GENES	GWAS-corrected	any	0.997526	-0.00247689	0.00268234	0.355795
DiseaseBurden	CNV	Mb	GWAS-corrected	any		0.0729706	0.00973321	6.54182e-14
DiseaseBurden	CNV	GENES	GWAS-corrected	any		0.00706797	0.00101718	3.69587e-12
KC	DUP	Mb	GWAS-corrected	any	0.961374	-0.0393914	0.079889	0.621958
KC	DUP	GENES	GWAS-corrected	any	0.990581	-0.00946336	0.00822523	0.249926
CRC	DUP	Mb	GWAS-corrected	any	0.970839	-0.0295949	0.0396701	0.455653
CRC	DUP	GENES	GWAS-corrected	any	0.996873	-0.00313185	0.00385733	0.416836
IDA	DUP	Mb	GWAS-corrected	any	1.06625	0.0641494	0.024603	0.0091238
IDA	DUP	GENES	GWAS-corrected	any	1.00576	0.00573978	0.00233852	0.0141099
B12A	DUP	Mb	GWAS-corrected	any	0.988574	-0.0114915	0.0860074	0.893711
B12A	DUP	GENES	GWAS-corrected	any	0.996878	-0.00312661	0.00841576	0.710251
AA	DUP	Mb	GWAS-corrected	any	0.747079	-0.291585	0.153714	0.0578376
AA	DUP	GENES	GWAS-corrected	any	0.993818	-0.00620073	0.0123553	0.615762
anaemia	DUP	Mb	GWAS-corrected	any	1.06571	0.0636436	0.0218462	0.00357682
anaemia	DUP	GENES	GWAS-corrected	any	1.00701	0.00698835	0.00205009	0.000652476
sarcoidosis	DUP	Mb	GWAS-corrected	any	0.931003	-0.0714929	0.121061	0.554819
sarcoidosis	DUP	GENES	GWAS-corrected	any	0.990288	-0.00975908	0.0119736	0.415044
hypothyroidism	DUP	Mb	GWAS-corrected	any	1.03305	0.0325201	0.0218741	0.137097
hypothyroidism	DUP	GENES	GWAS-corrected	any	1.00093	0.000934137	0.00214536	0.663256
hyperthyroidism	DUP	Mb	GWAS-corrected	any	1.0145	0.0143953	0.0577275	0.803077
hyperthyroidism	DUP	GENES	GWAS-corrected	any	1.00022	0.0002236	0.00558698	0.968076
T1D	DUP	Mb	GWAS-corrected	any	1.04426	0.0433091	0.0520922	0.405751
T1D	DUP	GENES	GWAS-corrected	any	1.0036	0.00359596	0.00495868	0.468338
pituitary	DUP	Mb	GWAS-corrected	any	1.10497	0.0998198	0.0832718	0.230636
pituitary	DUP	GENES	GWAS-corrected	any	1.00226	0.00225879	0.00877181	0.796788
lipid	DUP	Mb	GWAS-corrected	any	1.03477	0.0341755	0.0163682	0.0368047
lipid	DUP	GENES	GWAS-corrected	any	1.00245	0.00244372	0.00156695	0.118868
bilirubin	DUP	Mb	GWAS-corrected	any	0.970688	-0.0297506	0.116834	0.799002
bilirubin	DUP	GENES	GWAS-corrected	any	0.994197	-0.00581978	0.0116405	0.617104
mineral	DUP	Mb	GWAS-corrected	any	0.976792	-0.0234813	0.0427019	0.582395
mineral	DUP	GENES	GWAS-corrected	any	0.999385	-0.000614709	0.0040453	0.879222
SCZ	DUP	Mb	GWAS-corrected	any	1.15499	0.144088	0.0954384	0.131108
SCZ	DUP	GENES	GWAS-corrected	any	1.00697	0.00694398	0.00966935	0.472669
bipolar	DUP	Mb	GWAS-corrected	any	1.10706	0.101705	0.0742696	0.170873
bipolar	DUP	GENES	GWAS-corrected	any	1.00728	0.007256	0.00716201	0.311001
depression	DUP	Mb	GWAS-corrected	any	1.14531	0.135673	0.0883927	0.124812
depression	DUP	GENES	GWAS-corrected	any	1.00373	0.00371894	0.00964722	0.699872
PD	DUP	Mb	GWAS-corrected	any	1.0669	0.0647573	0.0566002	0.252574
PD	DUP	GENES	GWAS-corrected	any	1.00536	0.00534573	0.00546377	0.327879
AD	DUP	Mb	GWAS-corrected	any	0.920877	-0.0824293	0.0737186	0.263498
AD	DUP	GENES	GWAS-corrected	any	0.990465	-0.00958056	0.00720625	0.18369
MS	DUP	Mb	GWAS-corrected	any	0.975539	-0.0247654	0.0815226	0.761291
MS	DUP	GENES	GWAS-corrected	any	0.995694	-0.00431569	0.00796919	0.588131
epilepsy	DUP	Mb	GWAS-corrected	any	1.0983	0.0937643	0.0398177	0.0185305
epilepsy	DUP	GENES	GWAS-corrected	any	1.00975	0.00970092	0.00357395	0.00664073
headaches	DUP	Mb	GWAS-corrected	any	1.03262	0.0320959	0.0404852	0.427906
headaches	DUP	GENES	GWAS-corrected	any	1.00505	0.00503715	0.00393004	0.199947
apnea	DUP	Mb	GWAS-corrected	any	1.08398	0.0806431	0.0339043	0.017381
apnea	DUP	GENES	GWAS-corrected	any	1.00873	0.00869372	0.00306093	0.00450827
sleep	DUP	Mb	GWAS-corrected	any	1.02508	0.0247755	0.115592	0.830286
sleep	DUP	GENES	GWAS-corrected	any	0.993598	-0.00642211	0.0122784	0.600946
cornea	DUP	Mb	GWAS-corrected	any	1.04894	0.0477834	0.0575774	0.406596
cornea	DUP	GENES	GWAS-corrected	any	1.0046	0.00458622	0.00552113	0.406161
cataract	DUP	Mb	GWAS-corrected	any	1.05597	0.0544611	0.0162922	0.000829488
cataract	DUP	GENES	GWAS-corrected	any	1.0042	0.00419542	0.00158714	0.0082082
glaucoma	DUP	Mb	GWAS-corrected	any	1.06775	0.0655536	0.0333683	0.049467
glaucoma	DUP	GENES	GWAS-corrected	any	1.00719	0.00716563	0.00313984	0.0224796
IHD	DUP	Mb	GWAS-corrected	any	1.03374	0.0331881	0.0170136	0.0510957
IHD	DUP	GENES	GWAS-corrected	any	1.00255	0.00255015	0.00171365	0.136715
aneurysm	DUP	Mb	GWAS-corrected	any	1.093	0.0889261	0.0440442	0.0434855
aneurysm	DUP	GENES	GWAS-corrected	any	1.00449	0.00447607	0.00433929	0.302297
PE	DUP	Mb	GWAS-corrected	any	1.04126	0.0404323	0.0373994	0.279656
PE	DUP	GENES	GWAS-corrected	any	1.00266	0.00265657	0.00366012	0.467953
HTN_essential	DUP	Mb	GWAS-corrected	any	1.05687	0.0553088	0.0125754	1.09157e-05
HTN_essential	DUP	GENES	GWAS-corrected	any	1.00398	0.00397096	0.00120598	0.000992271
valves	DUP	Mb	GWAS-corrected	any	1.06756	0.0653792	0.0315625	0.0383194
valves	DUP	GENES	GWAS-corrected	any	1.00697	0.00694414	0.00292681	0.0176635
cardiomyopathies	DUP	Mb	GWAS-corrected	any	1.07587	0.0731321	0.0640252	0.253355
cardiomyopathies	DUP	GENES	GWAS-corrected	any	1.00486	0.00484916	0.00607235	0.424543
conduction	DUP	Mb	GWAS-corrected	any	1.06637	0.064258	0.0165202	0.000100384
conduction	DUP	GENES	GWAS-corrected	any	1.00597	0.00595116	0.00157239	0.000153847
stroke_ischemic	DUP	Mb	GWAS-corrected	any	1.09972	0.0950593	0.0461358	0.039358
stroke_ischemic	DUP	GENES	GWAS-corrected	any	1.0038	0.00379181	0.00463996	0.41381
stroke_hemorrhagic	DUP	Mb	GWAS-corrected	any	1.10464	0.0995163	0.0528961	0.0599236
stroke_hemorrhagic	DUP	GENES	GWAS-corrected	any	1.00528	0.00527071	0.00528852	0.318943
pneumonia	DUP	Mb	GWAS-corrected	any	1.03696	0.0362946	0.0218792	0.097143
pneumonia	DUP	GENES	GWAS-corrected	any	1.00568	0.00566022	0.00203582	0.0054307
emphysema	DUP	Mb	GWAS-corrected	any	1.03463	0.0340437	0.0521024	0.513499
emphysema	DUP	GENES	GWAS-corrected	any	1.00271	0.00270918	0.00497795	0.58628
COPD	DUP	Mb	GWAS-corrected	any	1.06581	0.0637327	0.0251192	0.0111739
COPD	DUP	GENES	GWAS-corrected	any	1.00579	0.00577822	0.00236197	0.0144306
asthma	DUP	Mb	GWAS-corrected	any	1.05082	0.0495669	0.0173447	0.00426652
asthma	DUP	GENES	GWAS-corrected	any	1.00394	0.00392994	0.00165739	0.0177322
hernia	DUP	Mb	GWAS-corrected	any	0.98247	-0.0176853	0.0235444	0.452565
hernia	DUP	GENES	GWAS-corrected	any	0.998934	-0.00106636	0.00226253	0.637416
IBD	DUP	Mb	GWAS-corrected	any	1.03232	0.0318064	0.0417343	0.445991
IBD	DUP	GENES	GWAS-corrected	any	1.00163	0.00163143	0.00411015	0.691422
hepatic_fibrosis	DUP	Mb	GWAS-corrected	any	1.04901	0.0478502	0.0734781	0.514906
hepatic_fibrosis	DUP	GENES	GWAS-corrected	any	1.00239	0.00238936	0.00717942	0.73928
cholelithiasis	DUP	Mb	GWAS-corrected	any	1.01304	0.0129586	0.022814	0.570029
cholelithiasis	DUP	GENES	GWAS-corrected	any	0.999924	-7.56064e-05	0.00221975	0.972829
celiac	DUP	Mb	GWAS-corrected	any	1.02401	0.0237299	0.0614622	0.69943
celiac	DUP	GENES	GWAS-corrected	any	0.999303	-0.000697326	0.00614677	0.909677
psoriasis	DUP	Mb	GWAS-corrected	any	1.10637	0.10108	0.0441517	0.0220574
psoriasis	DUP	GENES	GWAS-corrected	any	1.00321	0.00320354	0.00451603	0.478094
gout	DUP	Mb	GWAS-corrected	any	1.04215	0.0412894	0.0362062	0.254121
gout	DUP	GENES	GWAS-corrected	any	1.0006	0.000596883	0.00365569	0.870302
RA	DUP	Mb	GWAS-corrected	any	1.02037	0.0201611	0.0377135	0.592937
RA	DUP	GENES	GWAS-corrected	any	0.996547	-0.00345933	0.00388515	0.373252
OA	DUP	Mb	GWAS-corrected	any	1.00816	0.00812466	0.0137331	0.554111
OA	DUP	GENES	GWAS-corrected	any	1.00081	0.000812174	0.00131718	0.537499
SLE	DUP	Mb	GWAS-corrected	any	1.12113	0.114339	0.125312	0.361538
SLE	DUP	GENES	GWAS-corrected	any	1.01565	0.015524	0.010106	0.124509
osteoporosis	DUP	Mb	GWAS-corrected	any	0.996623	-0.00338281	0.0284635	0.905396
osteoporosis	DUP	GENES	GWAS-corrected	any	0.999196	-0.000803854	0.00274041	0.769267
AKI	DUP	Mb	GWAS-corrected	any	1.06602	0.0639334	0.0250316	0.0106459
AKI	DUP	GENES	GWAS-corrected	any	1.00516	0.00515126	0.0024024	0.0320157
CKD	DUP	Mb	GWAS-corrected	any	1.06931	0.0670136	0.0260519	0.010102
CKD	DUP	GENES	GWAS-corrected	any	1.00381	0.00380445	0.00258941	0.14177
KS	DUP	Mb	GWAS-corrected	any	1.02144	0.0212116	0.0367857	0.564192
KS	DUP	GENES	GWAS-corrected	any	0.996518	-0.00348826	0.00372788	0.349416
PKD	DUP	Mb	GWAS-corrected	any	0.72388	-0.323129	0.184406	0.0797275
PKD	DUP	GENES	GWAS-corrected	any	0.966621	-0.0339488	0.0181447	0.061345
PC	DUP	Mb	GWAS-corrected	any	0.98801	-0.0120623	0.0330701	0.715299
PC	DUP	GENES	GWAS-corrected	any	0.994711	-0.00530334	0.00339327	0.118076
BC	DUP	Mb	GWAS-corrected	any	1.03376	0.0331982	0.0283041	0.24083
BC	DUP	GENES	GWAS-corrected	any	1.00031	0.00031286	0.00275457	0.909572
OC	DUP	Mb	GWAS-corrected	any	1.04603	0.0450037	0.081119	0.579041
OC	DUP	GENES	GWAS-corrected	any	1.00384	0.00383129	0.00775732	0.621381
endometriosis	DUP	Mb	GWAS-corrected	any	0.914429	-0.0894551	0.0551748	0.104952
endometriosis	DUP	GENES	GWAS-corrected	any	0.990549	-0.00949625	0.00529285	0.072787
menstruation	DUP	Mb	GWAS-corrected	any	0.974074	-0.0262682	0.0308034	0.393787
menstruation	DUP	GENES	GWAS-corrected	any	0.996729	-0.0032761	0.00295111	0.266945
KC	DEL	Mb	GWAS-corrected	any	1.10918	0.103621	0.114416	0.365121
KC	DEL	GENES	GWAS-corrected	any	1.01827	0.0181067	0.0152393	0.234772
CRC	DEL	Mb	GWAS-corrected	any	1.00496	0.00494475	0.0658819	0.940171
CRC	DEL	GENES	GWAS-corrected	any	0.999878	-0.000122407	0.0089441	0.989081
IDA	DEL	Mb	GWAS-corrected	any	1.13036	0.122535	0.037718	0.00115931
IDA	DEL	GENES	GWAS-corrected	any	1.02311	0.0228433	0.00495805	4.07893e-06
B12A	DEL	Mb	GWAS-corrected	any	1.11809	0.111625	0.121434	0.357979
B12A	DEL	GENES	GWAS-corrected	any	1.03542	0.0348095	0.0135902	0.010426
AA	DEL	Mb	GWAS-corrected	any	0.983326	-0.0168142	0.207223	0.93533
AA	DEL	GENES	GWAS-corrected	any	1.00617	0.00615146	0.026385	0.815651
anaemia	DEL	Mb	GWAS-corrected	any	1.06827	0.066039	0.0365582	0.0708542
anaemia	DEL	GENES	GWAS-corrected	any	1.01338	0.0132872	0.0050989	0.00916363
sarcoidosis	DEL	Mb	GWAS-corrected	any	0.977623	-0.0226309	0.192773	0.906546
sarcoidosis	DEL	GENES	GWAS-corrected	any	0.992254	-0.00777594	0.026709	0.770948
hypothyroidism	DEL	Mb	GWAS-corrected	any	1.06417	0.0621926	0.0353087	0.0781716
hypothyroidism	DEL	GENES	GWAS-corrected	any	1.01731	0.0171647	0.00453075	0.000151562
hyperthyroidism	DEL	Mb	GWAS-corrected	any	1.11197	0.106129	0.0840414	0.206653
hyperthyroidism	DEL	GENES	GWAS-corrected	any	1.01636	0.0162271	0.0114984	0.158173
T1D	DEL	Mb	GWAS-corrected	any	1.07826	0.0753455	0.0829245	0.36356
T1D	DEL	GENES	GWAS-corrected	any	1.0277	0.0273217	0.0102737	0.00782868
pituitary	DEL	Mb	GWAS-corrected	any	0.861086	-0.149561	0.185745	0.420706
pituitary	DEL	GENES	GWAS-corrected	any	1.00188	0.00187705	0.0210664	0.929001
lipid	DEL	Mb	GWAS-corrected	any	1.04208	0.0412224	0.0278981	0.139514
lipid	DEL	GENES	GWAS-corrected	any	1.0136	0.0135118	0.0038057	0.000384645
bilirubin	DEL	Mb	GWAS-corrected	any	0.586465	-0.533642	0.291852	0.0674792
bilirubin	DEL	GENES	GWAS-corrected	any	0.981923	-0.0182426	0.0298185	0.540678
mineral	DEL	Mb	GWAS-corrected	any	1.03056	0.0301033	0.0677281	0.656701
mineral	DEL	GENES	GWAS-corrected	any	1.02055	0.0203392	0.00796087	0.010622
SCZ	DEL	Mb	GWAS-corrected	any	1.4148	0.346987	0.102306	0.000694708
SCZ	DEL	GENES	GWAS-corrected	any	1.05654	0.0550037	0.0140034	8.56956e-05
bipolar	DEL	Mb	GWAS-corrected	any	1.37247	0.31661	0.0801051	7.73599e-05
bipolar	DEL	GENES	GWAS-corrected	any	1.05936	0.0576604	0.00992409	6.24187e-09
depression	DEL	Mb	GWAS-corrected	any	1.02974	0.0293025	0.171838	0.864598
depression	DEL	GENES	GWAS-corrected	any	1.01431	0.0142047	0.0211253	0.501327
PD	DEL	Mb	GWAS-corrected	any	1.01719	0.0170462	0.100292	0.865038
PD	DEL	GENES	GWAS-corrected	any	1.00454	0.00452813	0.0137517	0.741945
AD	DEL	Mb	GWAS-corrected	any	1.05668	0.0551326	0.105134	0.599999
AD	DEL	GENES	GWAS-corrected	any	1.01842	0.0182494	0.0135189	0.177043
MS	DEL	Mb	GWAS-corrected	any	1.10092	0.0961504	0.117812	0.414424
MS	DEL	GENES	GWAS-corrected	any	0.993657	-0.00636365	0.0191222	0.739293
epilepsy	DEL	Mb	GWAS-corrected	any	1.18668	0.171161	0.0585703	0.00347427
epilepsy	DEL	GENES	GWAS-corrected	any	1.02549	0.0251665	0.00865074	0.00362389
headaches	DEL	Mb	GWAS-corrected	any	0.9886	-0.0114654	0.0701492	0.87017
headaches	DEL	GENES	GWAS-corrected	any	1.01034	0.0102847	0.00845029	0.223572
apnea	DEL	Mb	GWAS-corrected	any	1.11797	0.111516	0.0535233	0.0372046
apnea	DEL	GENES	GWAS-corrected	any	1.01829	0.0181215	0.00765926	0.0179831
sleep	DEL	Mb	GWAS-corrected	any	0.677899	-0.388757	0.27995	0.164935
sleep	DEL	GENES	GWAS-corrected	any	0.935645	-0.0665189	0.0403479	0.0992225
cornea	DEL	Mb	GWAS-corrected	any	1.15507	0.144162	0.0804323	0.0730776
cornea	DEL	GENES	GWAS-corrected	any	1.00681	0.0067827	0.0132425	0.608516
cataract	DEL	Mb	GWAS-corrected	any	1.0573	0.0557169	0.0274144	0.0421134
cataract	DEL	GENES	GWAS-corrected	any	1.01025	0.0101993	0.0037483	0.00650773
glaucoma	DEL	Mb	GWAS-corrected	any	1.09441	0.0902125	0.0541305	0.095599
glaucoma	DEL	GENES	GWAS-corrected	any	1.01253	0.0124498	0.0075339	0.0984329
IHD	DEL	Mb	GWAS-corrected	any	1.085	0.0815785	0.0266892	0.00223859
IHD	DEL	GENES	GWAS-corrected	any	1.01764	0.0174873	0.00354614	8.16551e-07
aneurysm	DEL	Mb	GWAS-corrected	any	1.12064	0.113897	0.0692956	0.10025
aneurysm	DEL	GENES	GWAS-corrected	any	1.00994	0.00988665	0.0106477	0.353135
PE	DEL	Mb	GWAS-corrected	any	1.07672	0.0739209	0.0611764	0.226923
PE	DEL	GENES	GWAS-corrected	any	1.00944	0.00939283	0.008358	0.261092
HTN_essential	DEL	Mb	GWAS-corrected	any	1.09723	0.0927883	0.0211056	1.10068e-05
HTN_essential	DEL	GENES	GWAS-corrected	any	1.01278	0.0126975	0.00298127	2.05253e-05
valves	DEL	Mb	GWAS-corrected	any	1.0529	0.0515457	0.052681	0.327853
valves	DEL	GENES	GWAS-corrected	any	1.01998	0.019784	0.00671558	0.00321923
cardiomyopathies	DEL	Mb	GWAS-corrected	any	1.16814	0.15541	0.0929002	0.0943534
cardiomyopathies	DEL	GENES	GWAS-corrected	any	1.02413	0.0238418	0.0128667	0.0638852
conduction	DEL	Mb	GWAS-corrected	any	1.08005	0.0770115	0.0278359	0.00566394
conduction	DEL	GENES	GWAS-corrected	any	1.01769	0.0175335	0.00370193	2.17635e-06
stroke_ischemic	DEL	Mb	GWAS-corrected	any	0.992876	-0.0071498	0.0863768	0.934031
stroke_ischemic	DEL	GENES	GWAS-corrected	any	0.985441	-0.014666	0.0130986	0.262861
stroke_hemorrhagic	DEL	Mb	GWAS-corrected	any	1.1383	0.12954	0.0846886	0.126115
stroke_hemorrhagic	DEL	GENES	GWAS-corrected	any	1.01176	0.0116913	0.0125954	0.353292
pneumonia	DEL	Mb	GWAS-corrected	any	1.07596	0.0732102	0.0355533	0.0394784
pneumonia	DEL	GENES	GWAS-corrected	any	1.01043	0.0103721	0.00510203	0.0420587
emphysema	DEL	Mb	GWAS-corrected	any	1.12459	0.117415	0.077915	0.131822
emphysema	DEL	GENES	GWAS-corrected	any	1.02003	0.0198273	0.0105105	0.0592362
COPD	DEL	Mb	GWAS-corrected	any	1.1014	0.0965835	0.0403025	0.016554
COPD	DEL	GENES	GWAS-corrected	any	1.01452	0.0144181	0.00575521	0.0122374
asthma	DEL	Mb	GWAS-corrected	any	1.10924	0.103671	0.0275324	0.000166263
asthma	DEL	GENES	GWAS-corrected	any	1.01199	0.0119175	0.00400396	0.00291621
hernia	DEL	Mb	GWAS-corrected	any	1.09701	0.092591	0.0356662	0.0094304
hernia	DEL	GENES	GWAS-corrected	any	1.01014	0.0100868	0.0049222	0.0404375
IBD	DEL	Mb	GWAS-corrected	any	0.980251	-0.0199467	0.0746507	0.789315
IBD	DEL	GENES	GWAS-corrected	any	0.996023	-0.00398504	0.0101611	0.694922
hepatic_fibrosis	DEL	Mb	GWAS-corrected	any	1.02036	0.0201526	0.128984	0.875842
hepatic_fibrosis	DEL	GENES	GWAS-corrected	any	1.02007	0.019875	0.0147702	0.178425
cholelithiasis	DEL	Mb	GWAS-corrected	any	1.05502	0.0535557	0.0368165	0.145761
cholelithiasis	DEL	GENES	GWAS-corrected	any	1.01044	0.0103838	0.00490582	0.0342907
celiac	DEL	Mb	GWAS-corrected	any	1.00225	0.00225063	0.10638	0.983121
celiac	DEL	GENES	GWAS-corrected	any	1.01978	0.0195918	0.0120672	0.10447
psoriasis	DEL	Mb	GWAS-corrected	any	1.1373	0.128655	0.0688746	0.0617686
psoriasis	DEL	GENES	GWAS-corrected	any	1.02687	0.0265129	0.0086987	0.00230435
gout	DEL	Mb	GWAS-corrected	any	1.04242	0.0415437	0.0613416	0.498246
gout	DEL	GENES	GWAS-corrected	any	1.01698	0.0168398	0.00790927	0.0332448
RA	DEL	Mb	GWAS-corrected	any	1.12922	0.121526	0.0552836	0.027933
RA	DEL	GENES	GWAS-corrected	any	1.01954	0.0193527	0.00782501	0.0133913
OA	DEL	Mb	GWAS-corrected	any	1.04352	0.0425983	0.0227796	0.0614812
OA	DEL	GENES	GWAS-corrected	any	1.01283	0.0127508	0.00299804	2.10892e-05
SLE	DEL	Mb	GWAS-corrected	any	0.788674	-0.237402	0.309309	0.44277
SLE	DEL	GENES	GWAS-corrected	any	1.01219	0.0121204	0.0288522	0.674422
osteoporosis	DEL	Mb	GWAS-corrected	any	1.09547	0.0911814	0.042627	0.0324313
osteoporosis	DEL	GENES	GWAS-corrected	any	1.02062	0.0204119	0.00565218	0.000304622
AKI	DEL	Mb	GWAS-corrected	any	1.09822	0.0936893	0.0403488	0.0202337
AKI	DEL	GENES	GWAS-corrected	any	1.01986	0.019662	0.00554404	0.000390365
CKD	DEL	Mb	GWAS-corrected	any	1.14659	0.136794	0.0394201	0.000520132
CKD	DEL	GENES	GWAS-corrected	any	1.02721	0.0268433	0.00543903	8.00287e-07
KS	DEL	Mb	GWAS-corrected	any	1.04869	0.0475438	0.0589806	0.42019
KS	DEL	GENES	GWAS-corrected	any	1.0056	0.00558277	0.00819821	0.495888
PKD	DEL	Mb	GWAS-corrected	any	1.09682	0.0924158	0.20738	0.65586
PKD	DEL	GENES	GWAS-corrected	any	1.02927	0.0288494	0.0240423	0.230161
PC	DEL	Mb	GWAS-corrected	any	0.944303	-0.0573086	0.059232	0.33328
PC	DEL	GENES	GWAS-corrected	any	0.99807	-0.00193162	0.00779635	0.804321
BC	DEL	Mb	GWAS-corrected	any	1.03425	0.0336766	0.0480794	0.483654
BC	DEL	GENES	GWAS-corrected	any	1.00793	0.00790247	0.00633291	0.212089
OC	DEL	Mb	GWAS-corrected	any	1.04007	0.0392865	0.139621	0.778419
OC	DEL	GENES	GWAS-corrected	any	0.985058	-0.0150547	0.02218	0.497296
endometriosis	DEL	Mb	GWAS-corrected	any	0.858285	-0.15282	0.100914	0.129936
endometriosis	DEL	GENES	GWAS-corrected	any	0.974421	-0.0259117	0.0136766	0.0581451
menstruation	DEL	Mb	GWAS-corrected	any	0.976686	-0.0235897	0.0518944	0.649417
menstruation	DEL	GENES	GWAS-corrected	any	1.00157	0.00157262	0.00664128	0.812817
DiseaseBurden	DEL	Mb	GWAS-corrected	any		0.104962	0.0191127	3.98283e-08
DiseaseBurden	DEL	GENES	GWAS-corrected	any		0.0198481	0.0027101	2.41657e-13
KC	CNV	Mb	CNVR subset	any	1.2211	0.199751	0.0873047	0.0221389
KC	CNV	GENES	CNVR subset	any	1.01217	0.0120964	0.00852993	0.156157
CRC	CNV	Mb	CNVR subset	any	0.918938	-0.0845368	0.0910771	0.353309
CRC	CNV	GENES	CNVR subset	any	0.996942	-0.00306286	0.00782472	0.695476
IDA	CNV	Mb	CNVR subset	any	1.09849	0.0939354	0.0393562	0.0169958
IDA	CNV	GENES	CNVR subset	any	1.01278	0.0126998	0.00361288	0.0004395
B12A	CNV	Mb	CNVR subset	any	1.12853	0.120912	0.0856924	0.158245
B12A	CNV	GENES	CNVR subset	any	1.01532	0.0152059	0.00823694	0.0648833
AA	CNV	Mb	CNVR subset	any	1.02169	0.0214572	0.222221	0.923078
AA	CNV	GENES	CNVR subset	any	0.981525	-0.0186476	0.0313422	0.551864
anaemia	CNV	Mb	CNVR subset	any	1.11498	0.108834	0.0356205	0.00224769
anaemia	CNV	GENES	CNVR subset	any	1.01602	0.0158909	0.00326668	1.14728e-06
sarcoidosis	CNV	Mb	CNVR subset	any	0.938564	-0.0634037	0.25183	0.801217
sarcoidosis	CNV	GENES	CNVR subset	any	1.00429	0.00428117	0.018136	0.813387
hypothyroidism	CNV	Mb	CNVR subset	any	1.06972	0.0673943	0.0372021	0.0700527
hypothyroidism	CNV	GENES	CNVR subset	any	1.00532	0.00530744	0.00386375	0.169551
hyperthyroidism	CNV	Mb	CNVR subset	any	1.12503	0.117809	0.0654752	0.0719725
hyperthyroidism	CNV	GENES	CNVR subset	any	1.01057	0.0105113	0.00806019	0.192198
T1D	CNV	Mb	CNVR subset	any	1.08233	0.0791166	0.0802819	0.324386
T1D	CNV	GENES	CNVR subset	any	1.01391	0.0138165	0.00586104	0.0184062
pituitary	CNV	Mb	CNVR subset	any	1.11701	0.110655	0.113966	0.331576
pituitary	CNV	GENES	CNVR subset	any	1.00731	0.00728074	0.0137948	0.597645
lipid	CNV	Mb	CNVR subset	any	1.14287	0.133539	0.0320371	3.06936e-05
lipid	CNV	GENES	CNVR subset	any	1.01584	0.0157171	0.00295992	1.09632e-07
bilirubin	CNV	Mb	CNVR subset	any	1.0169	0.0167547	0.216316	0.938262
bilirubin	CNV	GENES	CNVR subset	any	1.00184	0.00183462	0.019627	0.925527
mineral	CNV	Mb	CNVR subset	any	1.13675	0.128176	0.0688541	0.0626651
mineral	CNV	GENES	CNVR subset	any	1.01364	0.0135501	0.00642279	0.0348846
SCZ	CNV	Mb	CNVR subset	any	1.22256	0.200947	0.0727012	0.00570952
SCZ	CNV	GENES	CNVR subset	any	1.02155	0.0213258	0.0068252	0.0017807
bipolar	CNV	Mb	CNVR subset	any	1.17309	0.159641	0.0697756	0.0221424
bipolar	CNV	GENES	CNVR subset	any	1.02243	0.0221782	0.00625517	0.000391747
depression	CNV	Mb	CNVR subset	any	1.11682	0.110485	0.118595	0.351536
depression	CNV	GENES	CNVR subset	any	1.01356	0.0134729	0.0103255	0.191954
PD	CNV	Mb	CNVR subset	any	1.11415	0.108088	0.0837998	0.197108
PD	CNV	GENES	CNVR subset	any	1.00836	0.00832527	0.00977538	0.394405
AD	CNV	Mb	CNVR subset	any	0.939756	-0.0621348	0.159061	0.696066
AD	CNV	GENES	CNVR subset	any	0.993863	-0.00615567	0.0152774	0.687001
MS	CNV	Mb	CNVR subset	any	0.875456	-0.13301	0.196951	0.499454
MS	CNV	GENES	CNVR subset	any	0.986282	-0.0138131	0.0188568	0.463845
epilepsy	CNV	Mb	CNVR subset	any	1.1834	0.168392	0.0468036	0.000320868
epilepsy	CNV	GENES	CNVR subset	any	1.01658	0.0164414	0.00487271	0.000740356
headaches	CNV	Mb	CNVR subset	any	1.07885	0.0758962	0.059196	0.199802
headaches	CNV	GENES	CNVR subset	any	1.01531	0.0151949	0.00472573	0.00130287
apnea	CNV	Mb	CNVR subset	any	1.16029	0.148667	0.04344	0.000620837
apnea	CNV	GENES	CNVR subset	any	1.02104	0.0208255	0.00464202	7.24735e-06
sleep	CNV	Mb	CNVR subset	any	1.0719	0.0694288	0.177827	0.69622
sleep	CNV	GENES	CNVR subset	any	1.00985	0.00980251	0.0153538	0.523186
cornea	CNV	Mb	CNVR subset	any	1.13961	0.130689	0.0640489	0.0413055
cornea	CNV	GENES	CNVR subset	any	1.00903	0.00899301	0.00937737	0.337553
cataract	CNV	Mb	CNVR subset	any	1.10833	0.102851	0.0296908	0.000532091
cataract	CNV	GENES	CNVR subset	any	1.00875	0.00871041	0.00288964	0.00257527
glaucoma	CNV	Mb	CNVR subset	any	1.09687	0.0924611	0.0523516	0.0773697
glaucoma	CNV	GENES	CNVR subset	any	1.01326	0.0131743	0.00484333	0.00652617
IHD	CNV	Mb	CNVR subset	any	1.18302	0.16807	0.029793	1.68803e-08
IHD	CNV	GENES	CNVR subset	any	1.01833	0.018165	0.00273413	3.05659e-11
aneurysm	CNV	Mb	CNVR subset	any	1.12396	0.116855	0.0749511	0.118978
aneurysm	CNV	GENES	CNVR subset	any	1.01275	0.0126743	0.00583927	0.0299668
PE	CNV	Mb	CNVR subset	any	1.10246	0.097544	0.0552864	0.0776748
PE	CNV	GENES	CNVR subset	any	1.01553	0.0154148	0.00470582	0.00105407
HTN_essential	CNV	Mb	CNVR subset	any	1.1898	0.173782	0.0263952	4.58483e-11
HTN_essential	CNV	GENES	CNVR subset	any	1.01611	0.0159817	0.00235819	1.22622e-11
valves	CNV	Mb	CNVR subset	any	1.23935	0.214588	0.0500005	1.77296e-05
valves	CNV	GENES	CNVR subset	any	1.0188	0.0186271	0.00458772	4.90283e-05
cardiomyopathies	CNV	Mb	CNVR subset	any	1.1797	0.16526	0.0895148	0.0648664
cardiomyopathies	CNV	GENES	CNVR subset	any	1.01043	0.0103724	0.00822141	0.207081
conduction	CNV	Mb	CNVR subset	any	1.22827	0.20561	0.0322648	1.85891e-10
conduction	CNV	GENES	CNVR subset	any	1.01954	0.0193469	0.00293973	4.66726e-11
stroke_ischemic	CNV	Mb	CNVR subset	any	1.09117	0.0872503	0.0922874	0.344445
stroke_ischemic	CNV	GENES	CNVR subset	any	1.00551	0.00549756	0.00858106	0.521743
stroke_hemorrhagic	CNV	Mb	CNVR subset	any	1.20937	0.190096	0.0736421	0.00984131
stroke_hemorrhagic	CNV	GENES	CNVR subset	any	1.01142	0.0113548	0.00737667	0.123734
pneumonia	CNV	Mb	CNVR subset	any	1.15126	0.140853	0.0378324	0.000196812
pneumonia	CNV	GENES	CNVR subset	any	1.01516	0.0150436	0.00332819	6.18249e-06
emphysema	CNV	Mb	CNVR subset	any	1.2213	0.199918	0.0661854	0.00252298
emphysema	CNV	GENES	CNVR subset	any	1.01757	0.0174154	0.00555029	0.00170255
COPD	CNV	Mb	CNVR subset	any	1.23307	0.209511	0.0399457	1.56384e-07
COPD	CNV	GENES	CNVR subset	any	1.02336	0.0230891	0.00372357	5.61743e-10
asthma	CNV	Mb	CNVR subset	any	1.16528	0.152965	0.0306824	6.18241e-07
asthma	CNV	GENES	CNVR subset	any	1.01487	0.0147598	0.00282264	1.70356e-07
hernia	CNV	Mb	CNVR subset	any	1.08203	0.0788415	0.0397434	0.0472821
hernia	CNV	GENES	CNVR subset	any	1.00404	0.00402862	0.00393591	0.306047
IBD	CNV	Mb	CNVR subset	any	1.0419	0.0410465	0.0826972	0.61965
IBD	CNV	GENES	CNVR subset	any	1.01069	0.0106348	0.00706206	0.13209
hepatic_fibrosis	CNV	Mb	CNVR subset	any	1.12837	0.120775	0.0904137	0.181612
hepatic_fibrosis	CNV	GENES	CNVR subset	any	1.01887	0.0186964	0.00624906	0.00277268
cholelithiasis	CNV	Mb	CNVR subset	any	1.06952	0.0672085	0.0377071	0.0746866
cholelithiasis	CNV	GENES	CNVR subset	any	1.00706	0.00703712	0.00366586	0.0549037
celiac	CNV	Mb	CNVR subset	any	1.04976	0.0485662	0.118071	0.68083
celiac	CNV	GENES	CNVR subset	any	1.00244	0.00243968	0.0114883	0.831825
psoriasis	CNV	Mb	CNVR subset	any	1.10486	0.0997217	0.0651266	0.12572
psoriasis	CNV	GENES	CNVR subset	any	1.01097	0.0109077	0.00603863	0.0708689
gout	CNV	Mb	CNVR subset	any	1.12669	0.119287	0.0613482	0.0518443
gout	CNV	GENES	CNVR subset	any	1.01134	0.0112773	0.00496336	0.0230801
RA	CNV	Mb	CNVR subset	any	1.09281	0.0887537	0.0699168	0.204291
RA	CNV	GENES	CNVR subset	any	1.01058	0.0105272	0.00555797	0.0582149
OA	CNV	Mb	CNVR subset	any	1.0448	0.0438282	0.0277944	0.114826
OA	CNV	GENES	CNVR subset	any	1.00727	0.0072419	0.00240312	0.00258219
SLE	CNV	Mb	CNVR subset	any	1.13063	0.122775	0.12409	0.322467
SLE	CNV	GENES	CNVR subset	any	0.9987	-0.0013011	0.0275961	0.962395
osteoporosis	CNV	Mb	CNVR subset	any	1.1544	0.143578	0.0488191	0.00327132
osteoporosis	CNV	GENES	CNVR subset	any	1.01441	0.0143115	0.00417555	0.000609256
AKI	CNV	Mb	CNVR subset	any	1.22507	0.202999	0.0393056	2.40912e-07
AKI	CNV	GENES	CNVR subset	any	1.02368	0.0234069	0.00371665	3.01789e-10
CKD	CNV	Mb	CNVR subset	any	1.28538	0.251057	0.0384689	6.74504e-11
CKD	CNV	GENES	CNVR subset	any	1.02687	0.026512	0.00370712	8.57394e-13
KS	CNV	Mb	CNVR subset	any	1.13485	0.126503	0.056595	0.0254025
KS	CNV	GENES	CNVR subset	any	1.00635	0.00633361	0.00574644	0.270383
PKD	CNV	Mb	CNVR subset	any	1.08605	0.0825457	0.238916	0.729717
PKD	CNV	GENES	CNVR subset	any	1.00395	0.00393912	0.0238351	0.868735
PC	CNV	Mb	CNVR subset	any	0.993197	-0.00682603	0.0697614	0.922053
PC	CNV	GENES	CNVR subset	any	0.99505	-0.00496225	0.00692603	0.473705
BC	CNV	Mb	CNVR subset	any	1.07789	0.0750045	0.0450828	0.096171
BC	CNV	GENES	CNVR subset	any	1.00342	0.00341125	0.00523224	0.514422
OC	CNV	Mb	CNVR subset	any	1.15318	0.142526	0.141879	0.315109
OC	CNV	GENES	CNVR subset	any	1.00273	0.00272879	0.015874	0.863514
endometriosis	CNV	Mb	CNVR subset	any	0.945467	-0.0560767	0.113335	0.620751
endometriosis	CNV	GENES	CNVR subset	any	0.991318	-0.0087201	0.0107787	0.418508
menstruation	CNV	Mb	CNVR subset	any	1.0818	0.0786256	0.0566986	0.165524
menstruation	CNV	GENES	CNVR subset	any	1.00659	0.00657248	0.00520276	0.206493
DiseaseBurden	CNV	Mb	CNVR subset	any		0.200894	0.0224154	3.19515e-19
DiseaseBurden	CNV	GENES	CNVR subset	any		0.0233614	0.00207891	2.70676e-29
KC	DUP	Mb	CNVR subset	any	1.21418	0.194069	0.0971126	0.0456739
KC	DUP	GENES	CNVR subset	any	1.00869	0.00865513	0.0108696	0.425875
CRC	DUP	Mb	CNVR subset	any	0.879287	-0.128643	0.107685	0.232231
CRC	DUP	GENES	CNVR subset	any	0.989343	-0.0107145	0.00976306	0.272441
IDA	DUP	Mb	CNVR subset	any	1.03287	0.0323394	0.0518542	0.532851
IDA	DUP	GENES	CNVR subset	any	1.00676	0.00673615	0.00439479	0.125336
B12A	DUP	Mb	CNVR subset	any	1.11603	0.10978	0.0966112	0.255827
B12A	DUP	GENES	CNVR subset	any	1.01002	0.0099687	0.0117197	0.394997
AA	DUP	Mb	CNVR subset	any	1.00444	0.00443053	0.258399	0.98632
AA	DUP	GENES	CNVR subset	any	0.961226	-0.0395462	0.046127	0.391261
anaemia	DUP	Mb	CNVR subset	any	1.06822	0.065998	0.0421686	0.11756
anaemia	DUP	GENES	CNVR subset	any	1.00822	0.00818376	0.00388121	0.0349826
sarcoidosis	DUP	Mb	CNVR subset	any	0.772707	-0.257856	0.359138	0.472766
sarcoidosis	DUP	GENES	CNVR subset	any	0.989695	-0.0103588	0.0279524	0.710946
hypothyroidism	DUP	Mb	CNVR subset	any	1.04022	0.0394328	0.0437582	0.367507
hypothyroidism	DUP	GENES	CNVR subset	any	1.00242	0.0024176	0.00443079	0.585316
hyperthyroidism	DUP	Mb	CNVR subset	any	1.07768	0.0748085	0.0883071	0.396917
hyperthyroidism	DUP	GENES	CNVR subset	any	1.00649	0.00646421	0.00995832	0.516257
T1D	DUP	Mb	CNVR subset	any	1.01729	0.017142	0.11444	0.88093
T1D	DUP	GENES	CNVR subset	any	1.00294	0.00293831	0.0100107	0.769126
pituitary	DUP	Mb	CNVR subset	any	1.06461	0.0626057	0.164637	0.703748
pituitary	DUP	GENES	CNVR subset	any	0.996467	-0.00353917	0.0207612	0.86464
lipid	DUP	Mb	CNVR subset	any	1.12409	0.11697	0.0356398	0.00103078
lipid	DUP	GENES	CNVR subset	any	1.00998	0.00993547	0.00317126	0.00173044
bilirubin	DUP	Mb	CNVR subset	any	1.02636	0.0260179	0.231674	0.910582
bilirubin	DUP	GENES	CNVR subset	any	1.00506	0.00504289	0.0184414	0.784503
mineral	DUP	Mb	CNVR subset	any	1.08234	0.0791229	0.0862189	0.358777
mineral	DUP	GENES	CNVR subset	any	1.0073	0.00727418	0.00773308	0.34688
SCZ	DUP	Mb	CNVR subset	any	1.18201	0.167213	0.0966475	0.0836068
SCZ	DUP	GENES	CNVR subset	any	1.01775	0.0175972	0.00777366	0.0235926
bipolar	DUP	Mb	CNVR subset	any	1.13098	0.123087	0.0935721	0.188367
bipolar	DUP	GENES	CNVR subset	any	1.01937	0.0191864	0.0066154	0.0037285
depression	DUP	Mb	CNVR subset	any	1.07302	0.0704772	0.166254	0.671629
depression	DUP	GENES	CNVR subset	any	1.01319	0.0131024	0.0109096	0.22975
PD	DUP	Mb	CNVR subset	any	1.09712	0.0926872	0.0978053	0.343297
PD	DUP	GENES	CNVR subset	any	1.0048	0.00478651	0.0114214	0.675157
AD	DUP	Mb	CNVR subset	any	0.945805	-0.0557192	0.173544	0.748159
AD	DUP	GENES	CNVR subset	any	0.990751	-0.00929154	0.017163	0.588253
MS	DUP	Mb	CNVR subset	any	0.659953	-0.415587	0.292316	0.155113
MS	DUP	GENES	CNVR subset	any	0.974547	-0.0257826	0.0250673	0.303698
epilepsy	DUP	Mb	CNVR subset	any	1.09521	0.0909418	0.0645937	0.159159
epilepsy	DUP	GENES	CNVR subset	any	1.00771	0.00767947	0.00669469	0.251341
headaches	DUP	Mb	CNVR subset	any	1.08046	0.0773855	0.0640187	0.226741
headaches	DUP	GENES	CNVR subset	any	1.01456	0.014455	0.00505336	0.00423018
apnea	DUP	Mb	CNVR subset	any	1.12277	0.115797	0.0515797	0.0247673
apnea	DUP	GENES	CNVR subset	any	1.01392	0.0138239	0.00481188	0.00406768
sleep	DUP	Mb	CNVR subset	any	1.06813	0.0659099	0.195583	0.736123
sleep	DUP	GENES	CNVR subset	any	1.00745	0.0074213	0.018412	0.686898
cornea	DUP	Mb	CNVR subset	any	1.09946	0.0948196	0.0811429	0.242585
cornea	DUP	GENES	CNVR subset	any	1.00569	0.00567184	0.0109922	0.605864
cataract	DUP	Mb	CNVR subset	any	1.07022	0.0678621	0.0333025	0.0415755
cataract	DUP	GENES	CNVR subset	any	1.00548	0.00546506	0.00326367	0.0940294
glaucoma	DUP	Mb	CNVR subset	any	1.05464	0.0531987	0.06622	0.421764
glaucoma	DUP	GENES	CNVR subset	any	1.01184	0.0117721	0.00531908	0.0268847
IHD	DUP	Mb	CNVR subset	any	1.16949	0.156564	0.0336282	3.2282e-06
IHD	DUP	GENES	CNVR subset	any	1.01424	0.0141421	0.00297439	1.9881e-06
aneurysm	DUP	Mb	CNVR subset	any	1.13323	0.12507	0.0795345	0.115829
aneurysm	DUP	GENES	CNVR subset	any	1.01108	0.0110168	0.00643316	0.0868034
PE	DUP	Mb	CNVR subset	any	1.08826	0.0845787	0.0628813	0.178608
PE	DUP	GENES	CNVR subset	any	1.01331	0.0132207	0.00518786	0.0108219
HTN_essential	DUP	Mb	CNVR subset	any	1.16363	0.151543	0.029322	2.36327e-07
HTN_essential	DUP	GENES	CNVR subset	any	1.01109	0.0110284	0.00255068	1.53422e-05
valves	DUP	Mb	CNVR subset	any	1.20098	0.183136	0.055425	0.000952432
valves	DUP	GENES	CNVR subset	any	1.01316	0.0130736	0.00476903	0.00611879
cardiomyopathies	DUP	Mb	CNVR subset	any	1.14952	0.139341	0.104747	0.183435
cardiomyopathies	DUP	GENES	CNVR subset	any	1.00867	0.00862975	0.00941268	0.359236
conduction	DUP	Mb	CNVR subset	any	1.20987	0.190512	0.0365422	1.85325e-07
conduction	DUP	GENES	CNVR subset	any	1.01455	0.0144435	0.00316901	5.17073e-06
stroke_ischemic	DUP	Mb	CNVR subset	any	1.09664	0.0922527	0.0997759	0.355175
stroke_ischemic	DUP	GENES	CNVR subset	any	1.00309	0.00308641	0.00986161	0.754301
stroke_hemorrhagic	DUP	Mb	CNVR subset	any	1.14201	0.132788	0.0981751	0.176197
stroke_hemorrhagic	DUP	GENES	CNVR subset	any	1.00602	0.00599888	0.0100781	0.551684
pneumonia	DUP	Mb	CNVR subset	any	1.09662	0.0922297	0.0448972	0.0399522
pneumonia	DUP	GENES	CNVR subset	any	1.00653	0.00650683	0.00393901	0.0985561
emphysema	DUP	Mb	CNVR subset	any	1.19676	0.179621	0.0752307	0.0169586
emphysema	DUP	GENES	CNVR subset	any	1.01448	0.0143766	0.00590213	0.0148575
COPD	DUP	Mb	CNVR subset	any	1.18872	0.172879	0.0450903	0.000126049
COPD	DUP	GENES	CNVR subset	any	1.01387	0.0137785	0.00403291	0.000634268
asthma	DUP	Mb	CNVR subset	any	1.11325	0.107282	0.0340359	0.0016214
asthma	DUP	GENES	CNVR subset	any	1.00822	0.00819036	0.00311789	0.00861685
hernia	DUP	Mb	CNVR subset	any	1.02847	0.0280702	0.0497723	0.572773
hernia	DUP	GENES	CNVR subset	any	0.998872	-0.00112837	0.004824	0.815057
IBD	DUP	Mb	CNVR subset	any	1.06718	0.065019	0.0885272	0.462673
IBD	DUP	GENES	CNVR subset	any	1.01074	0.0106811	0.00764291	0.162257
hepatic_fibrosis	DUP	Mb	CNVR subset	any	1.07881	0.0758542	0.127098	0.55063
hepatic_fibrosis	DUP	GENES	CNVR subset	any	1.01472	0.0146175	0.00744678	0.0496543
cholelithiasis	DUP	Mb	CNVR subset	any	1.05167	0.050384	0.0435555	0.247363
cholelithiasis	DUP	GENES	CNVR subset	any	1.00408	0.00406762	0.00425024	0.33855
celiac	DUP	Mb	CNVR subset	any	1.0328	0.032273	0.137521	0.81446
celiac	DUP	GENES	CNVR subset	any	0.997171	-0.00283318	0.0141454	0.841254
psoriasis	DUP	Mb	CNVR subset	any	1.07972	0.0766971	0.0795982	0.33527
psoriasis	DUP	GENES	CNVR subset	any	1.0029	0.00289265	0.00894607	0.746436
gout	DUP	Mb	CNVR subset	any	1.079	0.0760322	0.0747796	0.309272
gout	DUP	GENES	CNVR subset	any	1.00412	0.0041163	0.00668975	0.538347
RA	DUP	Mb	CNVR subset	any	1.00834	0.00830413	0.0893489	0.925951
RA	DUP	GENES	CNVR subset	any	1.00559	0.00557917	0.00694163	0.421555
OA	DUP	Mb	CNVR subset	any	0.991083	-0.00895702	0.0326457	0.7838
OA	DUP	GENES	CNVR subset	any	1.00212	0.0021184	0.00274669	0.440556
SLE	DUP	Mb	CNVR subset	any	1.13336	0.125189	0.124543	0.314808
SLE	DUP	GENES	CNVR subset	any	0.993993	-0.00602516	0.0329495	0.854908
osteoporosis	DUP	Mb	CNVR subset	any	1.10637	0.101082	0.0580106	0.0814256
osteoporosis	DUP	GENES	CNVR subset	any	1.00937	0.00932307	0.00502808	0.0637104
AKI	DUP	Mb	CNVR subset	any	1.17277	0.159364	0.0463622	0.000587387
AKI	DUP	GENES	CNVR subset	any	1.01251	0.0124323	0.00405776	0.0021851
CKD	DUP	Mb	CNVR subset	any	1.22193	0.20043	0.0453075	9.69913e-06
CKD	DUP	GENES	CNVR subset	any	1.01826	0.0180914	0.00392832	4.11723e-06
KS	DUP	Mb	CNVR subset	any	1.11771	0.111279	0.0651678	0.0877153
KS	DUP	GENES	CNVR subset	any	1.00406	0.00404851	0.0066295	0.541411
PKD	DUP	Mb	CNVR subset	any	0.948403	-0.0529756	0.353389	0.880838
PKD	DUP	GENES	CNVR subset	any	0.979343	-0.0208738	0.0421337	0.620305
PC	DUP	Mb	CNVR subset	any	1.04701	0.0459358	0.0714125	0.520065
PC	DUP	GENES	CNVR subset	any	0.994633	-0.00538099	0.00760941	0.479474
BC	DUP	Mb	CNVR subset	any	1.0704	0.0680308	0.0493945	0.168421
BC	DUP	GENES	CNVR subset	any	1.00084	0.000841159	0.00584436	0.885558
OC	DUP	Mb	CNVR subset	any	1.24824	0.221733	0.143571	0.122487
OC	DUP	GENES	CNVR subset	any	1.00615	0.00613022	0.015927	0.700316
endometriosis	DUP	Mb	CNVR subset	any	0.940644	-0.061191	0.131328	0.641259
endometriosis	DUP	GENES	CNVR subset	any	0.994306	-0.00571018	0.0113345	0.614411
menstruation	DUP	Mb	CNVR subset	any	0.996998	-0.00300664	0.0728717	0.967089
menstruation	DUP	GENES	CNVR subset	any	1.0011	0.00109534	0.00611338	0.857804
DiseaseBurden	DUP	Mb	CNVR subset	any		0.139498	0.0250924	2.70964e-08
DiseaseBurden	DUP	GENES	CNVR subset	any		0.013524	0.00227049	2.58084e-09
KC	DEL	Mb	CNVR subset	any	1.32326	0.280102	0.210846	0.184024
KC	DEL	GENES	CNVR subset	any	1.04469	0.0437203	0.0232202	0.0597193
CRC	DEL	Mb	CNVR subset	any	1.10241	0.0975012	0.164834	0.554179
CRC	DEL	GENES	CNVR subset	any	1.02669	0.0263438	0.0150789	0.0806257
IDA	DEL	Mb	CNVR subset	any	1.38354	0.324645	0.0769241	2.43947e-05
IDA	DEL	GENES	CNVR subset	any	1.04833	0.0471939	0.00803639	4.29217e-09
B12A	DEL	Mb	CNVR subset	any	1.29978	0.262196	0.243666	0.281908
B12A	DEL	GENES	CNVR subset	any	1.05996	0.0582305	0.020647	0.00479816
AA	DEL	Mb	CNVR subset	any	1.14359	0.134173	0.441842	0.761381
AA	DEL	GENES	CNVR subset	any	1.033	0.0324709	0.043493	0.455319
anaemia	DEL	Mb	CNVR subset	any	1.38083	0.322687	0.0738957	1.26087e-05
anaemia	DEL	GENES	CNVR subset	any	1.05771	0.0561024	0.00687962	3.49558e-16
sarcoidosis	DEL	Mb	CNVR subset	any	1.30639	0.267269	0.286789	0.351369
sarcoidosis	DEL	GENES	CNVR subset	any	1.0447	0.0437332	0.0288297	0.12928
hypothyroidism	DEL	Mb	CNVR subset	any	1.19475	0.177937	0.0841895	0.0345554
hypothyroidism	DEL	GENES	CNVR subset	any	1.01991	0.0197164	0.00940469	0.0360431
hyperthyroidism	DEL	Mb	CNVR subset	any	1.43971	0.364442	0.135012	0.00694783
hyperthyroidism	DEL	GENES	CNVR subset	any	1.03721	0.0365387	0.0184755	0.0479647
T1D	DEL	Mb	CNVR subset	any	1.3414	0.29371	0.137532	0.0327144
T1D	DEL	GENES	CNVR subset	any	1.07318	0.0706293	0.0123152	9.74349e-09
pituitary	DEL	Mb	CNVR subset	any	1.38648	0.326767	0.215438	0.129328
pituitary	DEL	GENES	CNVR subset	any	1.04794	0.0468217	0.0250452	0.0615553
lipid	DEL	Mb	CNVR subset	any	1.25122	0.224119	0.0744383	0.00260564
lipid	DEL	GENES	CNVR subset	any	1.0466	0.0455505	0.00692152	4.67296e-11
bilirubin	DEL	Mb	CNVR subset	any	1.02288	0.0226241	0.539698	0.966563
bilirubin	DEL	GENES	CNVR subset	any	0.979128	-0.021093	0.0718578	0.76911
mineral	DEL	Mb	CNVR subset	any	1.3463	0.29736	0.114155	0.00919048
mineral	DEL	GENES	CNVR subset	any	1.04413	0.0431824	0.0123686	0.000480709
SCZ	DEL	Mb	CNVR subset	any	1.65469	0.503613	0.170366	0.00311587
SCZ	DEL	GENES	CNVR subset	any	1.07764	0.0747752	0.0190529	8.68668e-05
bipolar	DEL	Mb	CNVR subset	any	1.53688	0.429752	0.155347	0.00566804
bipolar	DEL	GENES	CNVR subset	any	1.06441	0.0624241	0.0177579	0.000439266
depression	DEL	Mb	CNVR subset	any	1.41895	0.349915	0.250696	0.162783
depression	DEL	GENES	CNVR subset	any	1.02468	0.024382	0.0392413	0.534379
PD	DEL	Mb	CNVR subset	any	1.25715	0.228847	0.202937	0.259458
PD	DEL	GENES	CNVR subset	any	1.03589	0.0352632	0.0249002	0.156723
AD	DEL	Mb	CNVR subset	any	0.988857	-0.0112059	0.369014	0.975774
AD	DEL	GENES	CNVR subset	any	1.02203	0.0217929	0.0359573	0.544463
MS	DEL	Mb	CNVR subset	any	1.34122	0.293576	0.213669	0.169449
MS	DEL	GENES	CNVR subset	any	1.01798	0.0178214	0.0312787	0.568839
epilepsy	DEL	Mb	CNVR subset	any	1.62351	0.484591	0.0893059	5.75698e-08
epilepsy	DEL	GENES	CNVR subset	any	1.06556	0.0635007	0.0101326	3.68209e-10
headaches	DEL	Mb	CNVR subset	any	1.09545	0.0911655	0.159099	0.566637
headaches	DEL	GENES	CNVR subset	any	1.01866	0.0184871	0.0154223	0.230637
apnea	DEL	Mb	CNVR subset	any	1.37744	0.320227	0.0998031	0.00133387
apnea	DEL	GENES	CNVR subset	any	1.0568	0.055244	0.00938403	3.93223e-09
sleep	DEL	Mb	CNVR subset	any	1.14091	0.131822	0.450064	0.769601
sleep	DEL	GENES	CNVR subset	any	1.03305	0.0325112	0.0405473	0.422663
cornea	DEL	Mb	CNVR subset	any	1.44465	0.367867	0.145111	0.0112421
cornea	DEL	GENES	CNVR subset	any	1.02607	0.0257354	0.0252096	0.307322
cataract	DEL	Mb	CNVR subset	any	1.26811	0.237529	0.0680603	0.00048305
cataract	DEL	GENES	CNVR subset	any	1.02865	0.0282497	0.00742504	0.000142001
glaucoma	DEL	Mb	CNVR subset	any	1.27198	0.240577	0.118852	0.0429526
glaucoma	DEL	GENES	CNVR subset	any	1.02479	0.0244909	0.0151965	0.107046
IHD	DEL	Mb	CNVR subset	any	1.26448	0.234658	0.0681219	0.000571726
IHD	DEL	GENES	CNVR subset	any	1.0418	0.040946	0.00655685	4.2444e-10
aneurysm	DEL	Mb	CNVR subset	any	1.11793	0.11148	0.210907	0.597101
aneurysm	DEL	GENES	CNVR subset	any	1.03796	0.0372569	0.0199709	0.0621025
PE	DEL	Mb	CNVR subset	any	1.24151	0.216325	0.140036	0.122399
PE	DEL	GENES	CNVR subset	any	1.03868	0.0379533	0.0131583	0.00392212
HTN_essential	DEL	Mb	CNVR subset	any	1.33359	0.287878	0.0597959	1.47688e-06
HTN_essential	DEL	GENES	CNVR subset	any	1.04389	0.0429533	0.00575236	8.19995e-14
valves	DEL	Mb	CNVR subset	any	1.51919	0.418178	0.116462	0.000329817
valves	DEL	GENES	CNVR subset	any	1.06184	0.0600003	0.0111904	8.24079e-08
cardiomyopathies	DEL	Mb	CNVR subset	any	1.42484	0.354058	0.216847	0.10252
cardiomyopathies	DEL	GENES	CNVR subset	any	1.02681	0.0264571	0.03083	0.390803
conduction	DEL	Mb	CNVR subset	any	1.37586	0.319079	0.0716589	8.47801e-06
conduction	DEL	GENES	CNVR subset	any	1.04999	0.0487767	0.00714414	8.63997e-12
stroke_ischemic	DEL	Mb	CNVR subset	any	1.08731	0.0837061	0.255427	0.74313
stroke_ischemic	DEL	GENES	CNVR subset	any	1.01388	0.0137808	0.0276341	0.617999
stroke_hemorrhagic	DEL	Mb	CNVR subset	any	1.63063	0.488964	0.145324	0.000766396
stroke_hemorrhagic	DEL	GENES	CNVR subset	any	1.05557	0.0540814	0.0189756	0.00437128
pneumonia	DEL	Mb	CNVR subset	any	1.42565	0.35463	0.0758023	2.8918e-06
pneumonia	DEL	GENES	CNVR subset	any	1.0598	0.0580768	0.00684351	2.1313e-17
emphysema	DEL	Mb	CNVR subset	any	1.34779	0.298468	0.151987	0.0495572
emphysema	DEL	GENES	CNVR subset	any	1.05772	0.0561163	0.0161334	0.000504653
COPD	DEL	Mb	CNVR subset	any	1.42569	0.354656	0.0853222	3.22917e-05
COPD	DEL	GENES	CNVR subset	any	1.0718	0.069344	0.00787396	1.28824e-18
asthma	DEL	Mb	CNVR subset	any	1.37613	0.319277	0.0637969	5.59851e-07
asthma	DEL	GENES	CNVR subset	any	1.04812	0.0469955	0.00632025	1.04017e-13
hernia	DEL	Mb	CNVR subset	any	1.33405	0.288222	0.0849376	0.000690477
hernia	DEL	GENES	CNVR subset	any	1.03117	0.0306983	0.00862134	0.000369823
IBD	DEL	Mb	CNVR subset	any	0.965181	-0.0354391	0.224688	0.874673
IBD	DEL	GENES	CNVR subset	any	1.01218	0.0121067	0.0187226	0.517866
hepatic_fibrosis	DEL	Mb	CNVR subset	any	1.43435	0.36071	0.182488	0.0480846
hepatic_fibrosis	DEL	GENES	CNVR subset	any	1.06535	0.0633041	0.0166085	0.000138093
cholelithiasis	DEL	Mb	CNVR subset	any	1.19142	0.17515	0.0838609	0.036746
cholelithiasis	DEL	GENES	CNVR subset	any	1.02561	0.0252875	0.00875826	0.00388596
celiac	DEL	Mb	CNVR subset	any	1.16985	0.156879	0.233582	0.501823
celiac	DEL	GENES	CNVR subset	any	1.02876	0.028355	0.0230862	0.219363
psoriasis	DEL	Mb	CNVR subset	any	1.27173	0.240379	0.143785	0.0945659
psoriasis	DEL	GENES	CNVR subset	any	1.05001	0.0487951	0.0128946	0.00015423
gout	DEL	Mb	CNVR subset	any	1.2887	0.25363	0.115644	0.0282931
gout	DEL	GENES	CNVR subset	any	1.05388	0.0524758	0.0116531	6.69515e-06
RA	DEL	Mb	CNVR subset	any	1.34599	0.29713	0.110264	0.00704503
RA	DEL	GENES	CNVR subset	any	1.04482	0.0438424	0.0137945	0.00148166
OA	DEL	Mb	CNVR subset	any	1.26142	0.232235	0.0574205	5.24425e-05
OA	DEL	GENES	CNVR subset	any	1.03401	0.0334437	0.0057886	7.58154e-09
SLE	DEL	Mb	CNVR subset	any	0.952792	-0.0483587	0.75869	0.949177
SLE	DEL	GENES	CNVR subset	any	0.877699	-0.130451	0.204075	0.522672
osteoporosis	DEL	Mb	CNVR subset	any	1.36887	0.313985	0.0929474	0.0007299
osteoporosis	DEL	GENES	CNVR subset	any	1.04416	0.0432089	0.0104778	3.72555e-05
AKI	DEL	Mb	CNVR subset	any	1.50748	0.410442	0.0829406	7.47406e-07
AKI	DEL	GENES	CNVR subset	any	1.07818	0.0752741	0.00715662	7.12873e-26
CKD	DEL	Mb	CNVR subset	any	1.6201	0.48249	0.0810815	2.67029e-09
CKD	DEL	GENES	CNVR subset	any	1.07897	0.0760093	0.00794881	1.15118e-21
KS	DEL	Mb	CNVR subset	any	1.24021	0.215282	0.115785	0.0629822
KS	DEL	GENES	CNVR subset	any	1.02541	0.0250946	0.014639	0.0864874
PKD	DEL	Mb	CNVR subset	any	1.41049	0.343938	0.293048	0.240533
PKD	DEL	GENES	CNVR subset	any	1.06198	0.0601375	0.03431	0.0796416
PC	DEL	Mb	CNVR subset	any	0.753525	-0.282993	0.213961	0.185957
PC	DEL	GENES	CNVR subset	any	0.996905	-0.00310011	0.0177956	0.861703
BC	DEL	Mb	CNVR subset	any	1.17177	0.158514	0.116236	0.172653
BC	DEL	GENES	CNVR subset	any	1.0228	0.0225441	0.0126431	0.0745673
OC	DEL	Mb	CNVR subset	any	0.568959	-0.563948	0.718655	0.432614
OC	DEL	GENES	CNVR subset	any	0.972667	-0.0277131	0.0625649	0.657802
endometriosis	DEL	Mb	CNVR subset	any	1.00592	0.00589844	0.21806	0.97842
endometriosis	DEL	GENES	CNVR subset	any	0.983711	-0.0164229	0.0288797	0.569584
menstruation	DEL	Mb	CNVR subset	any	1.36149	0.308581	0.101838	0.00244464
menstruation	DEL	GENES	CNVR subset	any	1.03308	0.0325402	0.0111043	0.00338498
DiseaseBurden	DEL	Mb	CNVR subset	any		0.50829	0.0529043	7.46635e-22
DiseaseBurden	DEL	GENES	CNVR subset	any		0.077821	0.0053318	3.09951e-48
KC	CNV	Mb	CNVR-corrected	any	0.924302	-0.0787163	0.0778225	0.311785
KC	CNV	GENES	CNVR-corrected	any	0.987861	-0.0122136	0.00854498	0.15291
CRC	CNV	Mb	CNVR-corrected	any	0.991505	-0.00853092	0.036379	0.814596
CRC	CNV	GENES	CNVR-corrected	any	0.997434	-0.00256956	0.00397164	0.517647
IDA	CNV	Mb	CNVR-corrected	any	1.07483	0.0721645	0.0225993	0.00140696
IDA	CNV	GENES	CNVR-corrected	any	1.00699	0.00697046	0.00248015	0.0049464
B12A	CNV	Mb	CNVR-corrected	any	0.983548	-0.016589	0.0808008	0.837332
B12A	CNV	GENES	CNVR-corrected	any	0.998926	-0.0010745	0.00854298	0.89991
AA	CNV	Mb	CNVR-corrected	any	0.766731	-0.265619	0.140524	0.0587298
AA	CNV	GENES	CNVR-corrected	any	0.998678	-0.00132294	0.0122027	0.913667
anaemia	CNV	Mb	CNVR-corrected	any	1.05626	0.0547305	0.0205238	0.00766017
anaemia	CNV	GENES	CNVR-corrected	any	1.00667	0.00664578	0.00221016	0.00263903
sarcoidosis	CNV	Mb	CNVR-corrected	any	0.944093	-0.0575311	0.111443	0.605688
sarcoidosis	CNV	GENES	CNVR-corrected	any	0.986124	-0.013973	0.0125763	0.266546
hypothyroidism	CNV	Mb	CNVR-corrected	any	1.02887	0.0284619	0.0204974	0.164967
hypothyroidism	CNV	GENES	CNVR-corrected	any	1.00307	0.00306679	0.0022024	0.163779
hyperthyroidism	CNV	Mb	CNVR-corrected	any	1.00177	0.0017704	0.0546323	0.974148
hyperthyroidism	CNV	GENES	CNVR-corrected	any	0.999869	-0.000131169	0.00586686	0.982163
T1D	CNV	Mb	CNVR-corrected	any	1.04392	0.0429818	0.0484709	0.375211
T1D	CNV	GENES	CNVR-corrected	any	1.00617	0.00615562	0.00519109	0.235699
pituitary	CNV	Mb	CNVR-corrected	any	1.01826	0.0180948	0.0860813	0.833507
pituitary	CNV	GENES	CNVR-corrected	any	1.00027	0.000267578	0.00945026	0.977411
lipid	CNV	Mb	CNVR-corrected	any	1.01648	0.0163472	0.0153769	0.287736
lipid	CNV	GENES	CNVR-corrected	any	1.00147	0.00146962	0.00164722	0.372295
bilirubin	CNV	Mb	CNVR-corrected	any	0.8847	-0.122506	0.119576	0.305597
bilirubin	CNV	GENES	CNVR-corrected	any	0.992167	-0.00786361	0.0121677	0.518106
mineral	CNV	Mb	CNVR-corrected	any	0.962598	-0.0381196	0.0404184	0.345616
mineral	CNV	GENES	CNVR-corrected	any	1.00009	9.337e-05	0.00416598	0.982119
SCZ	CNV	Mb	CNVR-corrected	any	1.18875	0.172904	0.0841488	0.0399041
SCZ	CNV	GENES	CNVR-corrected	any	1.0134	0.0133103	0.010096	0.187378
bipolar	CNV	Mb	CNVR-corrected	any	1.18105	0.1664	0.0622675	0.00753257
bipolar	CNV	GENES	CNVR-corrected	any	1.01919	0.0190063	0.00675507	0.00489855
depression	CNV	Mb	CNVR-corrected	any	1.11188	0.106054	0.0857607	0.216224
depression	CNV	GENES	CNVR-corrected	any	1.00877	0.00872981	0.00968842	0.367558
PD	CNV	Mb	CNVR-corrected	any	1.03274	0.0322125	0.0544665	0.55424
PD	CNV	GENES	CNVR-corrected	any	1.00504	0.00502246	0.0057958	0.386178
AD	CNV	Mb	CNVR-corrected	any	0.961383	-0.0393829	0.0655541	0.547994
AD	CNV	GENES	CNVR-corrected	any	0.995842	-0.00416646	0.00697939	0.550529
MS	CNV	Mb	CNVR-corrected	any	1.03308	0.0325473	0.0716379	0.649591
MS	CNV	GENES	CNVR-corrected	any	0.997414	-0.00258972	0.00812327	0.749876
epilepsy	CNV	Mb	CNVR-corrected	any	1.09024	0.0864007	0.0375096	0.0212547
epilepsy	CNV	GENES	CNVR-corrected	any	1.01202	0.0119448	0.0039731	0.00264351
headaches	CNV	Mb	CNVR-corrected	any	1.02619	0.0258495	0.0374346	0.489865
headaches	CNV	GENES	CNVR-corrected	any	1.00576	0.00574264	0.00388567	0.139434
apnea	CNV	Mb	CNVR-corrected	any	1.06903	0.0667523	0.0320423	0.0372277
apnea	CNV	GENES	CNVR-corrected	any	1.007	0.00697332	0.00352846	0.0481197
sleep	CNV	Mb	CNVR-corrected	any	0.922359	-0.0808206	0.1203	0.501693
sleep	CNV	GENES	CNVR-corrected	any	0.979012	-0.0212113	0.0139516	0.128423
cornea	CNV	Mb	CNVR-corrected	any	1.04593	0.044909	0.0532239	0.398795
cornea	CNV	GENES	CNVR-corrected	any	1.00364	0.00363085	0.00588168	0.537026
cataract	CNV	Mb	CNVR-corrected	any	1.03934	0.0385864	0.015358	0.011989
cataract	CNV	GENES	CNVR-corrected	any	1.00397	0.00395729	0.00166766	0.0176463
glaucoma	CNV	Mb	CNVR-corrected	any	1.06138	0.0595706	0.0311495	0.0558236
glaucoma	CNV	GENES	CNVR-corrected	any	1.00587	0.00585384	0.00340579	0.0856529
IHD	CNV	Mb	CNVR-corrected	any	1.02599	0.0256599	0.0156154	0.100332
IHD	CNV	GENES	CNVR-corrected	any	1.00266	0.00265758	0.00168914	0.115643
aneurysm	CNV	Mb	CNVR-corrected	any	1.0909	0.0870059	0.0407972	0.032954
aneurysm	CNV	GENES	CNVR-corrected	any	1.00248	0.00247894	0.0047376	0.600802
PE	CNV	Mb	CNVR-corrected	any	1.03307	0.0325357	0.0352083	0.355438
PE	CNV	GENES	CNVR-corrected	any	0.999111	-0.000889039	0.00396004	0.822366
HTN_essential	CNV	Mb	CNVR-corrected	any	1.04515	0.0441612	0.0117145	0.000163389
HTN_essential	CNV	GENES	CNVR-corrected	any	1.00319	0.00318382	0.0012671	0.0119818
valves	CNV	Mb	CNVR-corrected	any	1.01764	0.0174893	0.0300916	0.561104
valves	CNV	GENES	CNVR-corrected	any	1.00424	0.00422864	0.00320666	0.187267
cardiomyopathies	CNV	Mb	CNVR-corrected	any	1.07033	0.0679648	0.0587601	0.247416
cardiomyopathies	CNV	GENES	CNVR-corrected	any	1.00636	0.00634176	0.00645752	0.326063
conduction	CNV	Mb	CNVR-corrected	any	1.03645	0.0358039	0.0155448	0.0212634
conduction	CNV	GENES	CNVR-corrected	any	1.0044	0.00439339	0.00167759	0.00882209
stroke_ischemic	CNV	Mb	CNVR-corrected	any	1.0642	0.0622249	0.0437775	0.155203
stroke_ischemic	CNV	GENES	CNVR-corrected	any	1.00026	0.000264	0.0050214	0.958071
stroke_hemorrhagic	CNV	Mb	CNVR-corrected	any	1.08001	0.076967	0.0500335	0.123973
stroke_hemorrhagic	CNV	GENES	CNVR-corrected	any	1.0038	0.00379402	0.00573254	0.508074
pneumonia	CNV	Mb	CNVR-corrected	any	1.02741	0.0270383	0.0205596	0.18847
pneumonia	CNV	GENES	CNVR-corrected	any	1.00564	0.00562737	0.00217919	0.00981379
emphysema	CNV	Mb	CNVR-corrected	any	1.02319	0.0229206	0.0488565	0.638968
emphysema	CNV	GENES	CNVR-corrected	any	0.999088	-0.000912651	0.00545668	0.86717
COPD	CNV	Mb	CNVR-corrected	any	1.04558	0.0445681	0.023655	0.0595526
COPD	CNV	GENES	CNVR-corrected	any	1.00327	0.0032663	0.00259995	0.209009
asthma	CNV	Mb	CNVR-corrected	any	1.05025	0.0490317	0.0161141	0.00234405
asthma	CNV	GENES	CNVR-corrected	any	1.0029	0.00289383	0.00178159	0.104313
hernia	CNV	Mb	CNVR-corrected	any	0.994642	-0.00537219	0.0216928	0.804406
hernia	CNV	GENES	CNVR-corrected	any	0.999675	-0.000325502	0.00234711	0.889701
IBD	CNV	Mb	CNVR-corrected	any	1.01151	0.0114429	0.039784	0.773634
IBD	CNV	GENES	CNVR-corrected	any	0.997624	-0.00237916	0.00441474	0.589947
hepatic_fibrosis	CNV	Mb	CNVR-corrected	any	1.00471	0.0046982	0.0723486	0.948223
hepatic_fibrosis	CNV	GENES	CNVR-corrected	any	0.992703	-0.00732353	0.00831665	0.378542
cholelithiasis	CNV	Mb	CNVR-corrected	any	1.00968	0.00963642	0.0214124	0.652683
cholelithiasis	CNV	GENES	CNVR-corrected	any	1.00014	0.000137812	0.00231775	0.952586
celiac	CNV	Mb	CNVR-corrected	any	1.01913	0.0189484	0.0576737	0.742499
celiac	CNV	GENES	CNVR-corrected	any	1.00297	0.0029633	0.00615213	0.63004
psoriasis	CNV	Mb	CNVR-corrected	any	1.1063	0.101021	0.0407098	0.0130836
psoriasis	CNV	GENES	CNVR-corrected	any	1.00546	0.00544399	0.0047334	0.250094
gout	CNV	Mb	CNVR-corrected	any	1.0174	0.0172482	0.0347557	0.619703
gout	CNV	GENES	CNVR-corrected	any	0.999344	-0.00065649	0.00389823	0.866263
RA	CNV	Mb	CNVR-corrected	any	1.03905	0.0383054	0.0343992	0.265471
RA	CNV	GENES	CNVR-corrected	any	0.996677	-0.00332896	0.00399895	0.405151
OA	CNV	Mb	CNVR-corrected	any	1.01118	0.0111153	0.0128019	0.385253
OA	CNV	GENES	CNVR-corrected	any	1.00124	0.00123459	0.00137281	0.368483
SLE	CNV	Mb	CNVR-corrected	any	1.00006	6.27714e-05	0.135103	0.999629
SLE	CNV	GENES	CNVR-corrected	any	1.02268	0.0224288	0.011216	0.0455316
osteoporosis	CNV	Mb	CNVR-corrected	any	0.995099	-0.004913	0.0264399	0.852588
osteoporosis	CNV	GENES	CNVR-corrected	any	0.998768	-0.00123275	0.00283155	0.663298
AKI	CNV	Mb	CNVR-corrected	any	1.047	0.0459291	0.0235346	0.0509906
AKI	CNV	GENES	CNVR-corrected	any	1.00414	0.00412939	0.00256266	0.1071
CKD	CNV	Mb	CNVR-corrected	any	1.0411	0.0402749	0.0247048	0.10305
CKD	CNV	GENES	CNVR-corrected	any	1.0011	0.00110272	0.00273695	0.68702
KS	CNV	Mb	CNVR-corrected	any	1.01661	0.0164716	0.0342593	0.630664
KS	CNV	GENES	CNVR-corrected	any	0.99664	-0.00336605	0.00383404	0.379979
PKD	CNV	Mb	CNVR-corrected	any	0.776538	-0.252909	0.16313	0.121056
PKD	CNV	GENES	CNVR-corrected	any	0.975252	-0.0250592	0.0168167	0.136189
PC	CNV	Mb	CNVR-corrected	any	0.973745	-0.0266059	0.0313237	0.395667
PC	CNV	GENES	CNVR-corrected	any	0.995297	-0.00471441	0.00347413	0.17478
BC	CNV	Mb	CNVR-corrected	any	1.02821	0.0278241	0.0267547	0.298354
BC	CNV	GENES	CNVR-corrected	any	1.0009	0.00090383	0.00286542	0.752438
OC	CNV	Mb	CNVR-corrected	any	1.02902	0.0286038	0.0775595	0.712278
OC	CNV	GENES	CNVR-corrected	any	1.00218	0.00217975	0.0082678	0.792055
endometriosis	CNV	Mb	CNVR-corrected	any	0.893899	-0.112162	0.0528903	0.0339509
endometriosis	CNV	GENES	CNVR-corrected	any	0.987469	-0.0126097	0.00553627	0.0227476
menstruation	CNV	Mb	CNVR-corrected	any	0.950686	-0.0505715	0.0294736	0.0861942
menstruation	CNV	GENES	CNVR-corrected	any	0.994707	-0.00530745	0.00309263	0.0861321
DiseaseBurden	CNV	Mb	CNVR-corrected	any		0.0458967	0.0106368	1.59721e-05
DiseaseBurden	CNV	GENES	CNVR-corrected	any		0.00405961	0.00114146	0.000375853
KC	DUP	Mb	CNVR-corrected	any	0.865306	-0.144672	0.0965105	0.133865
KC	DUP	GENES	CNVR-corrected	any	0.983399	-0.0167399	0.0096265	0.0820461
CRC	DUP	Mb	CNVR-corrected	any	0.989321	-0.0107361	0.0425872	0.800967
CRC	DUP	GENES	CNVR-corrected	any	0.998538	-0.00146267	0.00428527	0.732859
IDA	DUP	Mb	CNVR-corrected	any	1.07384	0.0712409	0.0267115	0.00765209
IDA	DUP	GENES	CNVR-corrected	any	1.00585	0.00583164	0.00272271	0.0322053
B12A	DUP	Mb	CNVR-corrected	any	0.939211	-0.0627156	0.0991747	0.527142
B12A	DUP	GENES	CNVR-corrected	any	0.99248	-0.00754792	0.0098174	0.441993
AA	DUP	Mb	CNVR-corrected	any	0.688814	-0.372785	0.175453	0.0336119
AA	DUP	GENES	CNVR-corrected	any	0.998577	-0.00142399	0.0132894	0.914668
anaemia	DUP	Mb	CNVR-corrected	any	1.06656	0.0644348	0.0238744	0.00695669
anaemia	DUP	GENES	CNVR-corrected	any	1.00711	0.00708922	0.0023877	0.00298713
sarcoidosis	DUP	Mb	CNVR-corrected	any	0.958732	-0.0421438	0.128771	0.743459
sarcoidosis	DUP	GENES	CNVR-corrected	any	0.990389	-0.00965764	0.0132887	0.467374
hypothyroidism	DUP	Mb	CNVR-corrected	any	1.02578	0.0254548	0.024206	0.292987
hypothyroidism	DUP	GENES	CNVR-corrected	any	1.0005	0.000499859	0.00244473	0.837991
hyperthyroidism	DUP	Mb	CNVR-corrected	any	0.987062	-0.0130227	0.0653002	0.841927
hyperthyroidism	DUP	GENES	CNVR-corrected	any	0.998052	-0.00194972	0.00648256	0.763594
T1D	DUP	Mb	CNVR-corrected	any	1.04565	0.0446406	0.0570376	0.433831
T1D	DUP	GENES	CNVR-corrected	any	1.00385	0.00383832	0.00576277	0.505376
pituitary	DUP	Mb	CNVR-corrected	any	1.10614	0.100872	0.0913955	0.269728
pituitary	DUP	GENES	CNVR-corrected	any	1.00383	0.00382488	0.00993377	0.700209
lipid	DUP	Mb	CNVR-corrected	any	1.01448	0.014379	0.0180129	0.42472
lipid	DUP	GENES	CNVR-corrected	any	1.0001	9.8062e-05	0.00179906	0.956531
bilirubin	DUP	Mb	CNVR-corrected	any	0.954416	-0.0466551	0.130279	0.720257
bilirubin	DUP	GENES	CNVR-corrected	any	0.990333	-0.00971397	0.0134626	0.470571
mineral	DUP	Mb	CNVR-corrected	any	0.949836	-0.0514656	0.04808	0.284432
mineral	DUP	GENES	CNVR-corrected	any	0.996939	-0.00306555	0.00465558	0.510237
SCZ	DUP	Mb	CNVR-corrected	any	1.11271	0.106799	0.111215	0.336905
SCZ	DUP	GENES	CNVR-corrected	any	1.0063	0.00628164	0.0118663	0.596551
bipolar	DUP	Mb	CNVR-corrected	any	1.09702	0.0925989	0.0826347	0.262466
bipolar	DUP	GENES	CNVR-corrected	any	1.00832	0.00828525	0.00837955	0.322787
depression	DUP	Mb	CNVR-corrected	any	1.16738	0.154765	0.0944104	0.101155
depression	DUP	GENES	CNVR-corrected	any	1.00811	0.00808193	0.0105868	0.445227
PD	DUP	Mb	CNVR-corrected	any	1.04985	0.0486467	0.0631486	0.44109
PD	DUP	GENES	CNVR-corrected	any	1.00557	0.00555488	0.00626305	0.375117
AD	DUP	Mb	CNVR-corrected	any	0.914248	-0.0896534	0.080941	0.268018
AD	DUP	GENES	CNVR-corrected	any	0.990333	-0.00971443	0.00795987	0.222304
MS	DUP	Mb	CNVR-corrected	any	1.02664	0.0262905	0.084592	0.755959
MS	DUP	GENES	CNVR-corrected	any	0.999468	-0.000532044	0.00867046	0.95107
epilepsy	DUP	Mb	CNVR-corrected	any	1.08432	0.0809517	0.0445943	0.0694788
epilepsy	DUP	GENES	CNVR-corrected	any	1.01074	0.0106811	0.00435932	0.0142785
headaches	DUP	Mb	CNVR-corrected	any	1.04543	0.0444258	0.0430454	0.302041
headaches	DUP	GENES	CNVR-corrected	any	1.00583	0.00581579	0.00421248	0.167398
apnea	DUP	Mb	CNVR-corrected	any	1.06234	0.0604694	0.038239	0.113798
apnea	DUP	GENES	CNVR-corrected	any	1.00568	0.00566101	0.00388465	0.145041
sleep	DUP	Mb	CNVR-corrected	any	1.00646	0.00644266	0.129327	0.960268
sleep	DUP	GENES	CNVR-corrected	any	0.988676	-0.0113887	0.0142015	0.422589
cornea	DUP	Mb	CNVR-corrected	any	1.01855	0.0183805	0.0651537	0.777859
cornea	DUP	GENES	CNVR-corrected	any	1.00426	0.00425354	0.00635815	0.503501
cataract	DUP	Mb	CNVR-corrected	any	1.04745	0.0463623	0.0179834	0.00993566
cataract	DUP	GENES	CNVR-corrected	any	1.00385	0.0038429	0.00181372	0.0341077
glaucoma	DUP	Mb	CNVR-corrected	any	1.06349	0.0615548	0.0366286	0.0928578
glaucoma	DUP	GENES	CNVR-corrected	any	1.00532	0.0053056	0.00371341	0.153071
IHD	DUP	Mb	CNVR-corrected	any	1.01397	0.0138752	0.0185982	0.455635
IHD	DUP	GENES	CNVR-corrected	any	1.00137	0.00136448	0.00185424	0.461808
aneurysm	DUP	Mb	CNVR-corrected	any	1.07242	0.0699138	0.0498345	0.160641
aneurysm	DUP	GENES	CNVR-corrected	any	1.00135	0.00135247	0.00520249	0.79489
PE	DUP	Mb	CNVR-corrected	any	1.0254	0.0250818	0.0416604	0.547138
PE	DUP	GENES	CNVR-corrected	any	0.999105	-0.000895564	0.00430808	0.835323
HTN_essential	DUP	Mb	CNVR-corrected	any	1.03147	0.0309827	0.0137997	0.0247573
HTN_essential	DUP	GENES	CNVR-corrected	any	1.00186	0.00186316	0.00138298	0.177913
valves	DUP	Mb	CNVR-corrected	any	1.02683	0.0264779	0.0354543	0.455174
valves	DUP	GENES	CNVR-corrected	any	1.00417	0.00416282	0.00349319	0.23338
cardiomyopathies	DUP	Mb	CNVR-corrected	any	1.04452	0.04356	0.0719798	0.545066
cardiomyopathies	DUP	GENES	CNVR-corrected	any	1.00309	0.00308407	0.00724954	0.670534
conduction	DUP	Mb	CNVR-corrected	any	1.03055	0.0300936	0.0182729	0.0995791
conduction	DUP	GENES	CNVR-corrected	any	1.00312	0.00311255	0.00183496	0.0898381
stroke_ischemic	DUP	Mb	CNVR-corrected	any	1.09429	0.090108	0.050449	0.0740796
stroke_ischemic	DUP	GENES	CNVR-corrected	any	1.00402	0.00401601	0.00529982	0.448593
stroke_hemorrhagic	DUP	Mb	CNVR-corrected	any	1.09313	0.0890427	0.0583253	0.126846
stroke_hemorrhagic	DUP	GENES	CNVR-corrected	any	1.00505	0.00503333	0.00617079	0.414689
pneumonia	DUP	Mb	CNVR-corrected	any	1.01889	0.0187105	0.0243909	0.443016
pneumonia	DUP	GENES	CNVR-corrected	any	1.0054	0.0053892	0.00237214	0.0230942
emphysema	DUP	Mb	CNVR-corrected	any	0.998535	-0.00146564	0.059109	0.980218
emphysema	DUP	GENES	CNVR-corrected	any	0.997572	-0.00243113	0.00602919	0.686781
COPD	DUP	Mb	CNVR-corrected	any	1.04147	0.0406315	0.0280398	0.147319
COPD	DUP	GENES	CNVR-corrected	any	1.00304	0.00303166	0.00283964	0.28569
asthma	DUP	Mb	CNVR-corrected	any	1.03889	0.038157	0.0191405	0.0462043
asthma	DUP	GENES	CNVR-corrected	any	1.00249	0.00248979	0.00194216	0.199852
hernia	DUP	Mb	CNVR-corrected	any	0.969261	-0.0312218	0.0260851	0.231337
hernia	DUP	GENES	CNVR-corrected	any	0.998946	-0.00105472	0.00256861	0.681353
IBD	DUP	Mb	CNVR-corrected	any	1.01993	0.0197366	0.0463086	0.669964
IBD	DUP	GENES	CNVR-corrected	any	0.998707	-0.00129346	0.0047607	0.785856
hepatic_fibrosis	DUP	Mb	CNVR-corrected	any	1.03283	0.0323063	0.0822842	0.694602
hepatic_fibrosis	DUP	GENES	CNVR-corrected	any	0.993639	-0.00638097	0.00899075	0.477874
cholelithiasis	DUP	Mb	CNVR-corrected	any	0.998491	-0.00151022	0.0253984	0.952585
cholelithiasis	DUP	GENES	CNVR-corrected	any	0.998605	-0.00139633	0.00255062	0.584071
celiac	DUP	Mb	CNVR-corrected	any	1.03245	0.0319382	0.0666821	0.631965
celiac	DUP	GENES	CNVR-corrected	any	0.999831	-0.000168758	0.00689248	0.980466
psoriasis	DUP	Mb	CNVR-corrected	any	1.10473	0.0996031	0.048352	0.0394024
psoriasis	DUP	GENES	CNVR-corrected	any	1.00355	0.00353883	0.00524436	0.49981
gout	DUP	Mb	CNVR-corrected	any	1.02865	0.0282457	0.0403842	0.484287
gout	DUP	GENES	CNVR-corrected	any	0.999354	-0.000645874	0.00423596	0.878813
RA	DUP	Mb	CNVR-corrected	any	1.02079	0.0205781	0.0413426	0.618663
RA	DUP	GENES	CNVR-corrected	any	0.993657	-0.00636344	0.00445509	0.15319
OA	DUP	Mb	CNVR-corrected	any	1.01154	0.01147	0.0150182	0.445024
OA	DUP	GENES	CNVR-corrected	any	1.00044	0.00043705	0.0014993	0.770667
SLE	DUP	Mb	CNVR-corrected	any	1.08	0.0769586	0.145174	0.596033
SLE	DUP	GENES	CNVR-corrected	any	1.02446	0.0241646	0.0117554	0.0398198
osteoporosis	DUP	Mb	CNVR-corrected	any	0.971062	-0.0293654	0.031868	0.356804
osteoporosis	DUP	GENES	CNVR-corrected	any	0.996055	-0.00395286	0.00314417	0.20868
AKI	DUP	Mb	CNVR-corrected	any	1.04721	0.046134	0.0277238	0.0961009
AKI	DUP	GENES	CNVR-corrected	any	1.00301	0.00300178	0.00281551	0.286352
CKD	DUP	Mb	CNVR-corrected	any	1.03039	0.0299414	0.0295565	0.311049
CKD	DUP	GENES	CNVR-corrected	any	0.998645	-0.00135632	0.00304349	0.655853
KS	DUP	Mb	CNVR-corrected	any	1.00422	0.00420825	0.0409642	0.918177
KS	DUP	GENES	CNVR-corrected	any	0.994663	-0.00535118	0.00424843	0.207826
PKD	DUP	Mb	CNVR-corrected	any	0.67778	-0.388932	0.207718	0.0611507
PKD	DUP	GENES	CNVR-corrected	any	0.964253	-0.0364014	0.0197234	0.0649508
PC	DUP	Mb	CNVR-corrected	any	0.973736	-0.0266147	0.0365947	0.467052
PC	DUP	GENES	CNVR-corrected	any	0.994703	-0.00531103	0.0038012	0.162353
BC	DUP	Mb	CNVR-corrected	any	1.03229	0.0317768	0.0312541	0.309285
BC	DUP	GENES	CNVR-corrected	any	1.00016	0.000161724	0.00313251	0.958825
OC	DUP	Mb	CNVR-corrected	any	1.004	0.0039889	0.0934071	0.965937
OC	DUP	GENES	CNVR-corrected	any	1.00419	0.00418602	0.00879728	0.634195
endometriosis	DUP	Mb	CNVR-corrected	any	0.908507	-0.0959528	0.0605436	0.112999
endometriosis	DUP	GENES	CNVR-corrected	any	0.989521	-0.0105344	0.00595048	0.0766698
menstruation	DUP	Mb	CNVR-corrected	any	0.968347	-0.0321647	0.0338513	0.342022
menstruation	DUP	GENES	CNVR-corrected	any	0.995477	-0.00453324	0.00335401	0.176507
DiseaseBurden	DUP	Mb	CNVR-corrected	any		0.0395035	0.0125128	0.0015939
DiseaseBurden	DUP	GENES	CNVR-corrected	any		0.00258009	0.00124224	0.0378052
KC	DEL	Mb	CNVR-corrected	any	1.0618	0.0599666	0.130439	0.645712
KC	DEL	GENES	CNVR-corrected	any	1.00678	0.00675353	0.0189542	0.721609
CRC	DEL	Mb	CNVR-corrected	any	0.990049	-0.0100006	0.0714308	0.888657
CRC	DEL	GENES	CNVR-corrected	any	0.990592	-0.00945255	0.0105872	0.37195
IDA	DEL	Mb	CNVR-corrected	any	1.07968	0.0766613	0.0429615	0.0743554
IDA	DEL	GENES	CNVR-corrected	any	1.01275	0.0126736	0.00610273	0.0378277
B12A	DEL	Mb	CNVR-corrected	any	1.08333	0.0800364	0.136455	0.557511
B12A	DEL	GENES	CNVR-corrected	any	1.02448	0.0241845	0.0173316	0.162896
AA	DEL	Mb	CNVR-corrected	any	0.955658	-0.0453556	0.227863	0.842225
AA	DEL	GENES	CNVR-corrected	any	0.996856	-0.00314849	0.0314805	0.920333
anaemia	DEL	Mb	CNVR-corrected	any	1.02397	0.0236919	0.0409538	0.562925
anaemia	DEL	GENES	CNVR-corrected	any	1.00419	0.00417871	0.00582596	0.473216
sarcoidosis	DEL	Mb	CNVR-corrected	any	0.893669	-0.11242	0.227536	0.621253
sarcoidosis	DEL	GENES	CNVR-corrected	any	0.956067	-0.0449268	0.0372951	0.228345
hypothyroidism	DEL	Mb	CNVR-corrected	any	1.04285	0.0419541	0.0386458	0.277653
hypothyroidism	DEL	GENES	CNVR-corrected	any	1.01655	0.0164122	0.00515548	0.00145536
hyperthyroidism	DEL	Mb	CNVR-corrected	any	1.03168	0.0311891	0.100537	0.756389
hyperthyroidism	DEL	GENES	CNVR-corrected	any	1.00776	0.00773193	0.0140984	0.583401
T1D	DEL	Mb	CNVR-corrected	any	1.03322	0.0326808	0.0943431	0.729039
T1D	DEL	GENES	CNVR-corrected	any	1.01715	0.0170066	0.0122539	0.165183
pituitary	DEL	Mb	CNVR-corrected	any	0.718204	-0.331001	0.226606	0.144101
pituitary	DEL	GENES	CNVR-corrected	any	0.974005	-0.026339	0.0286426	0.357796
lipid	DEL	Mb	CNVR-corrected	any	1.0223	0.022059	0.0299484	0.461385
lipid	DEL	GENES	CNVR-corrected	any	1.00914	0.00910215	0.00414847	0.0282283
bilirubin	DEL	Mb	CNVR-corrected	any	0.656537	-0.420776	0.288505	0.144711
bilirubin	DEL	GENES	CNVR-corrected	any	0.999167	-0.000833754	0.0293403	0.97733
mineral	DEL	Mb	CNVR-corrected	any	0.987212	-0.0128705	0.0758885	0.865327
mineral	DEL	GENES	CNVR-corrected	any	1.0139	0.0138035	0.00961906	0.151282
SCZ	DEL	Mb	CNVR-corrected	any	1.34543	0.296715	0.125462	0.0180312
SCZ	DEL	GENES	CNVR-corrected	any	1.04244	0.0415679	0.0198746	0.0364821
bipolar	DEL	Mb	CNVR-corrected	any	1.34601	0.297148	0.0907909	0.00106458
bipolar	DEL	GENES	CNVR-corrected	any	1.05765	0.0560513	0.0118617	2.29645e-06
depression	DEL	Mb	CNVR-corrected	any	0.933398	-0.068924	0.205407	0.737212
depression	DEL	GENES	CNVR-corrected	any	1.01086	0.0107973	0.0246797	0.66175
PD	DEL	Mb	CNVR-corrected	any	0.982202	-0.0179583	0.110813	0.871259
PD	DEL	GENES	CNVR-corrected	any	1.00158	0.00158101	0.0152918	0.917654
AD	DEL	Mb	CNVR-corrected	any	1.06371	0.0617628	0.109842	0.573921
AD	DEL	GENES	CNVR-corrected	any	1.01784	0.0176789	0.0145794	0.225285
MS	DEL	Mb	CNVR-corrected	any	1.04769	0.0465925	0.136001	0.731908
MS	DEL	GENES	CNVR-corrected	any	0.98473	-0.015388	0.022762	0.499016
epilepsy	DEL	Mb	CNVR-corrected	any	1.1125	0.106613	0.069668	0.125943
epilepsy	DEL	GENES	CNVR-corrected	any	1.02011	0.0199148	0.00977872	0.0416953
headaches	DEL	Mb	CNVR-corrected	any	0.969102	-0.0313853	0.0772723	0.684621
headaches	DEL	GENES	CNVR-corrected	any	1.0073	0.00727321	0.00996076	0.465276
apnea	DEL	Mb	CNVR-corrected	any	1.09437	0.0901777	0.0592353	0.127918
apnea	DEL	GENES	CNVR-corrected	any	1.01596	0.0158372	0.00845031	0.0609093
sleep	DEL	Mb	CNVR-corrected	any	0.647796	-0.434179	0.302345	0.150991
sleep	DEL	GENES	CNVR-corrected	any	0.900703	-0.10458	0.0487433	0.0319112
cornea	DEL	Mb	CNVR-corrected	any	1.11078	0.105065	0.0914987	0.250857
cornea	DEL	GENES	CNVR-corrected	any	1.00228	0.00227751	0.0151564	0.880554
cataract	DEL	Mb	CNVR-corrected	any	1.02637	0.0260258	0.0298543	0.383339
cataract	DEL	GENES	CNVR-corrected	any	1.00507	0.00505334	0.00427343	0.237006
glaucoma	DEL	Mb	CNVR-corrected	any	1.06796	0.0657503	0.0595908	0.26987
glaucoma	DEL	GENES	CNVR-corrected	any	1.00975	0.00970643	0.00854302	0.25588
IHD	DEL	Mb	CNVR-corrected	any	1.05841	0.0567636	0.0291121	0.0511966
IHD	DEL	GENES	CNVR-corrected	any	1.0098	0.00975478	0.00415237	0.0188133
aneurysm	DEL	Mb	CNVR-corrected	any	1.13368	0.12547	0.0723219	0.0827612
aneurysm	DEL	GENES	CNVR-corrected	any	1.00813	0.00809781	0.0116733	0.487867
PE	DEL	Mb	CNVR-corrected	any	1.05038	0.0491509	0.0671676	0.464312
PE	DEL	GENES	CNVR-corrected	any	0.998041	-0.00196112	0.0102155	0.847761
HTN_essential	DEL	Mb	CNVR-corrected	any	1.08234	0.0791218	0.0224894	0.000434515
HTN_essential	DEL	GENES	CNVR-corrected	any	1.01006	0.0100132	0.00320023	0.00175463
valves	DEL	Mb	CNVR-corrected	any	0.992212	-0.00781874	0.0588419	0.89429
valves	DEL	GENES	CNVR-corrected	any	1.00552	0.00550911	0.00815281	0.499211
cardiomyopathies	DEL	Mb	CNVR-corrected	any	1.13412	0.125858	0.102683	0.220317
cardiomyopathies	DEL	GENES	CNVR-corrected	any	1.02365	0.0233748	0.0141694	0.0990103
conduction	DEL	Mb	CNVR-corrected	any	1.05085	0.0495967	0.0301862	0.100378
conduction	DEL	GENES	CNVR-corrected	any	1.01126	0.0111922	0.00420195	0.00773163
stroke_ischemic	DEL	Mb	CNVR-corrected	any	0.98255	-0.0176037	0.091903	0.848097
stroke_ischemic	DEL	GENES	CNVR-corrected	any	0.979663	-0.0205467	0.0145374	0.157548
stroke_hemorrhagic	DEL	Mb	CNVR-corrected	any	1.04119	0.0403664	0.101616	0.691188
stroke_hemorrhagic	DEL	GENES	CNVR-corrected	any	0.995536	-0.0044738	0.0155781	0.773971
pneumonia	DEL	Mb	CNVR-corrected	any	1.04616	0.0451221	0.0388934	0.245988
pneumonia	DEL	GENES	CNVR-corrected	any	1.00681	0.00678249	0.00556621	0.22303
emphysema	DEL	Mb	CNVR-corrected	any	1.0912	0.0872785	0.0867038	0.314113
emphysema	DEL	GENES	CNVR-corrected	any	1.00565	0.00562933	0.0131407	0.668367
COPD	DEL	Mb	CNVR-corrected	any	1.06316	0.061242	0.0446042	0.169749
COPD	DEL	GENES	CNVR-corrected	any	1.00605	0.00603648	0.00647556	0.351236
asthma	DEL	Mb	CNVR-corrected	any	1.08554	0.0820806	0.0300704	0.0063408
asthma	DEL	GENES	CNVR-corrected	any	1.00558	0.00556748	0.00448635	0.214612
hernia	DEL	Mb	CNVR-corrected	any	1.05712	0.0555521	0.0396599	0.161301
hernia	DEL	GENES	CNVR-corrected	any	1.00241	0.00240527	0.00585987	0.681465
IBD	DEL	Mb	CNVR-corrected	any	0.982157	-0.0180037	0.0792572	0.820303
IBD	DEL	GENES	CNVR-corrected	any	0.990944	-0.00909739	0.0117638	0.439324
hepatic_fibrosis	DEL	Mb	CNVR-corrected	any	0.913991	-0.0899342	0.155507	0.563043
hepatic_fibrosis	DEL	GENES	CNVR-corrected	any	0.98629	-0.0138047	0.022032	0.530938
cholelithiasis	DEL	Mb	CNVR-corrected	any	1.03525	0.0346421	0.040367	0.390794
cholelithiasis	DEL	GENES	CNVR-corrected	any	1.00776	0.00772685	0.00567028	0.172979
celiac	DEL	Mb	CNVR-corrected	any	0.973807	-0.026542	0.117373	0.821097
celiac	DEL	GENES	CNVR-corrected	any	1.01694	0.0167944	0.0140279	0.231223
psoriasis	DEL	Mb	CNVR-corrected	any	1.11004	0.104398	0.0771528	0.176012
psoriasis	DEL	GENES	CNVR-corrected	any	1.01524	0.0151299	0.0112003	0.176744
gout	DEL	Mb	CNVR-corrected	any	0.989943	-0.0101076	0.0697065	0.88471
gout	DEL	GENES	CNVR-corrected	any	1.00041	0.00040743	0.00998603	0.967455
RA	DEL	Mb	CNVR-corrected	any	1.08693	0.0833614	0.0621752	0.180001
RA	DEL	GENES	CNVR-corrected	any	1.01161	0.0115427	0.00918485	0.20886
OA	DEL	Mb	CNVR-corrected	any	1.01049	0.0104333	0.0248469	0.674556
OA	DEL	GENES	CNVR-corrected	any	1.00622	0.00619914	0.00345788	0.0730115
SLE	DEL	Mb	CNVR-corrected	any	0.76629	-0.266194	0.334315	0.425895
SLE	DEL	GENES	CNVR-corrected	any	1.02341	0.0231367	0.0290017	0.425003
osteoporosis	DEL	Mb	CNVR-corrected	any	1.05243	0.0511031	0.0473019	0.279982
osteoporosis	DEL	GENES	CNVR-corrected	any	1.01358	0.013491	0.00657327	0.0401301
AKI	DEL	Mb	CNVR-corrected	any	1.04336	0.0424423	0.0457339	0.353393
AKI	DEL	GENES	CNVR-corrected	any	1.01025	0.0101932	0.00630705	0.10606
CKD	DEL	Mb	CNVR-corrected	any	1.06804	0.0658253	0.0456682	0.149478
CKD	DEL	GENES	CNVR-corrected	any	1.0135	0.0134123	0.00634694	0.034584
KS	DEL	Mb	CNVR-corrected	any	1.04242	0.0415432	0.0635325	0.513183
KS	DEL	GENES	CNVR-corrected	any	1.00527	0.00525849	0.00911744	0.564108
PKD	DEL	Mb	CNVR-corrected	any	1.007	0.00697645	0.249702	0.977711
PKD	DEL	GENES	CNVR-corrected	any	1.01414	0.0140387	0.0314892	0.655724
PC	DEL	Mb	CNVR-corrected	any	0.966713	-0.0338533	0.0619035	0.584467
PC	DEL	GENES	CNVR-corrected	any	0.998351	-0.00165084	0.00868659	0.849274
BC	DEL	Mb	CNVR-corrected	any	1.01234	0.0122688	0.0523844	0.814825
BC	DEL	GENES	CNVR-corrected	any	1.00378	0.00377185	0.00722791	0.601778
OC	DEL	Mb	CNVR-corrected	any	1.0862	0.0826893	0.1399	0.554481
OC	DEL	GENES	CNVR-corrected	any	0.988215	-0.0118549	0.023666	0.616423
endometriosis	DEL	Mb	CNVR-corrected	any	0.838421	-0.176234	0.110331	0.110193
endometriosis	DEL	GENES	CNVR-corrected	any	0.972098	-0.0282989	0.0153483	0.0652147
menstruation	DEL	Mb	CNVR-corrected	any	0.892215	-0.114048	0.0607875	0.0606322
menstruation	DEL	GENES	CNVR-corrected	any	0.989402	-0.0106542	0.00809939	0.188365
DiseaseBurden	DEL	Mb	CNVR-corrected	any		0.062677	0.0204424	0.00216941
DiseaseBurden	DEL	GENES	CNVR-corrected	any		0.0126217	0.00291236	1.46572e-05
KC	CNV	Mb	CNVR subset	stringent	0.7356	-0.307068	0.321091	0.338906
KC	CNV	GENES	CNVR subset	stringent	1.00402	0.00400715	0.0155473	0.796608
CRC	CNV	Mb	CNVR subset	stringent	1.05571	0.0542154	0.117126	0.643448
CRC	CNV	GENES	CNVR subset	stringent	0.999372	-0.000628187	0.00852633	0.941268
IDA	CNV	Mb	CNVR subset	stringent	1.23631	0.212131	0.068264	0.00188668
IDA	CNV	GENES	CNVR subset	stringent	1.01509	0.014977	0.00439628	0.000657405
B12A	CNV	Mb	CNVR subset	stringent	1.28564	0.251256	0.208968	0.229223
B12A	CNV	GENES	CNVR subset	stringent	1.02461	0.0243092	0.0116508	0.0369343
AA	CNV	Mb	CNVR subset	stringent	1.09875	0.0941775	0.3438	0.784138
AA	CNV	GENES	CNVR subset	stringent	0.980048	-0.0201537	0.0365094	0.58094
anaemia	CNV	Mb	CNVR subset	stringent	1.32193	0.279091	0.0582846	1.6811e-06
anaemia	CNV	GENES	CNVR subset	stringent	1.01924	0.019058	0.00376797	4.23932e-07
sarcoidosis	CNV	Mb	CNVR subset	stringent	0.836516	-0.17851	0.411439	0.664385
sarcoidosis	CNV	GENES	CNVR subset	stringent	0.996045	-0.00396295	0.0253399	0.875724
hypothyroidism	CNV	Mb	CNVR subset	stringent	1.00003	2.54572e-05	0.0705866	0.999712
hypothyroidism	CNV	GENES	CNVR subset	stringent	0.998396	-0.00160542	0.00500151	0.74822
hyperthyroidism	CNV	Mb	CNVR subset	stringent	1.2133	0.193346	0.150809	0.199822
hyperthyroidism	CNV	GENES	CNVR subset	stringent	1.00887	0.00883281	0.0105761	0.403625
T1D	CNV	Mb	CNVR subset	stringent	1.15472	0.143854	0.154396	0.351483
T1D	CNV	GENES	CNVR subset	stringent	1.01666	0.0165258	0.00909768	0.0692961
pituitary	CNV	Mb	CNVR subset	stringent	1.41166	0.344766	0.208262	0.0978341
pituitary	CNV	GENES	CNVR subset	stringent	1.01115	0.0110875	0.0164594	0.500548
lipid	CNV	Mb	CNVR subset	stringent	1.23799	0.213488	0.0501835	2.09847e-05
lipid	CNV	GENES	CNVR subset	stringent	1.01668	0.0165469	0.00334202	7.3766e-07
bilirubin	CNV	Mb	CNVR subset	stringent	0.927827	-0.0749101	0.379962	0.843709
bilirubin	CNV	GENES	CNVR subset	stringent	1.00209	0.0020873	0.0233077	0.928641
mineral	CNV	Mb	CNVR subset	stringent	1.33921	0.292081	0.0983821	0.00298927
mineral	CNV	GENES	CNVR subset	stringent	1.01653	0.0163985	0.00664006	0.013525
SCZ	CNV	Mb	CNVR subset	stringent	1.15715	0.145963	0.312174	0.640093
SCZ	CNV	GENES	CNVR subset	stringent	1.0349	0.0343016	0.0125269	0.00617687
bipolar	CNV	Mb	CNVR subset	stringent	1.40877	0.342713	0.18781	0.0680326
bipolar	CNV	GENES	CNVR subset	stringent	1.03781	0.037114	0.00889672	3.02403e-05
depression	CNV	Mb	CNVR subset	stringent	1.0049	0.00488601	0.33228	0.988268
depression	CNV	GENES	CNVR subset	stringent	1.02051	0.0203065	0.0157828	0.198225
PD	CNV	Mb	CNVR subset	stringent	1.37826	0.320823	0.138502	0.0205374
PD	CNV	GENES	CNVR subset	stringent	1.01398	0.0138822	0.0104438	0.18377
AD	CNV	Mb	CNVR subset	stringent	1.17571	0.161873	0.187199	0.387198
AD	CNV	GENES	CNVR subset	stringent	1.00045	0.000452297	0.015286	0.976395
MS	CNV	Mb	CNVR subset	stringent	0.700282	-0.356272	0.341556	0.296908
MS	CNV	GENES	CNVR subset	stringent	0.98957	-0.0104852	0.020212	0.603926
epilepsy	CNV	Mb	CNVR subset	stringent	1.4117	0.344795	0.0996865	0.000542611
epilepsy	CNV	GENES	CNVR subset	stringent	1.01913	0.0189479	0.00670823	0.00473428
headaches	CNV	Mb	CNVR subset	stringent	1.34111	0.293495	0.0960839	0.00225382
headaches	CNV	GENES	CNVR subset	stringent	1.02052	0.0203102	0.00600049	0.000712398
apnea	CNV	Mb	CNVR subset	stringent	1.39067	0.329784	0.0852437	0.000109406
apnea	CNV	GENES	CNVR subset	stringent	1.02751	0.0271385	0.00493567	3.83164e-08
sleep	CNV	Mb	CNVR subset	stringent	1.19386	0.177192	0.317214	0.576442
sleep	CNV	GENES	CNVR subset	stringent	1.00718	0.00715915	0.02299	0.755494
cornea	CNV	Mb	CNVR subset	stringent	1.32464	0.281143	0.148703	0.0586729
cornea	CNV	GENES	CNVR subset	stringent	1.00901	0.00897141	0.0113119	0.427721
cataract	CNV	Mb	CNVR subset	stringent	1.139	0.130153	0.0501461	0.00944582
cataract	CNV	GENES	CNVR subset	stringent	1.0084	0.00836539	0.00341979	0.0144382
glaucoma	CNV	Mb	CNVR subset	stringent	1.18026	0.165731	0.0987685	0.0933518
glaucoma	CNV	GENES	CNVR subset	stringent	1.0147	0.0145908	0.00609909	0.0167437
IHD	CNV	Mb	CNVR subset	stringent	1.29617	0.259416	0.0462776	2.07462e-08
IHD	CNV	GENES	CNVR subset	stringent	1.01793	0.01777	0.00305926	6.30035e-09
aneurysm	CNV	Mb	CNVR subset	stringent	1.28403	0.250006	0.121066	0.0389195
aneurysm	CNV	GENES	CNVR subset	stringent	1.01243	0.0123561	0.00857938	0.149809
PE	CNV	Mb	CNVR subset	stringent	1.23879	0.214135	0.101831	0.0354793
PE	CNV	GENES	CNVR subset	stringent	1.02117	0.0209533	0.00599598	0.000474856
HTN_essential	CNV	Mb	CNVR subset	stringent	1.30175	0.263713	0.0394286	2.25669e-11
HTN_essential	CNV	GENES	CNVR subset	stringent	1.01763	0.0174778	0.00263823	3.47645e-11
valves	CNV	Mb	CNVR subset	stringent	1.40718	0.341586	0.086876	8.42837e-05
valves	CNV	GENES	CNVR subset	stringent	1.02363	0.0233556	0.00543465	1.72709e-05
cardiomyopathies	CNV	Mb	CNVR subset	stringent	1.30481	0.266061	0.183731	0.147588
cardiomyopathies	CNV	GENES	CNVR subset	stringent	1.01054	0.0104863	0.0131851	0.42643
conduction	CNV	Mb	CNVR subset	stringent	1.37668	0.319675	0.0491183	7.60153e-11
conduction	CNV	GENES	CNVR subset	stringent	1.02081	0.0205926	0.00325159	2.40306e-10
stroke_ischemic	CNV	Mb	CNVR subset	stringent	1.12864	0.121011	0.157409	0.442028
stroke_ischemic	CNV	GENES	CNVR subset	stringent	0.9983	-0.00170126	0.0122728	0.88975
stroke_hemorrhagic	CNV	Mb	CNVR subset	stringent	1.37084	0.315425	0.153034	0.0392889
stroke_hemorrhagic	CNV	GENES	CNVR subset	stringent	1.00138	0.00137427	0.0134162	0.918413
pneumonia	CNV	Mb	CNVR subset	stringent	1.30277	0.264493	0.0576425	4.46412e-06
pneumonia	CNV	GENES	CNVR subset	stringent	1.01855	0.0183758	0.00373617	8.72778e-07
emphysema	CNV	Mb	CNVR subset	stringent	1.56307	0.44665	0.108995	4.16904e-05
emphysema	CNV	GENES	CNVR subset	stringent	1.02476	0.0244561	0.00748701	0.00108898
COPD	CNV	Mb	CNVR subset	stringent	1.50823	0.410939	0.0601753	8.54875e-12
COPD	CNV	GENES	CNVR subset	stringent	1.02608	0.0257457	0.00393227	5.85878e-11
asthma	CNV	Mb	CNVR subset	stringent	1.27433	0.24242	0.0486296	6.19535e-07
asthma	CNV	GENES	CNVR subset	stringent	1.01455	0.0144423	0.00322706	7.62746e-06
hernia	CNV	Mb	CNVR subset	stringent	1.1629	0.150921	0.0657359	0.0216833
hernia	CNV	GENES	CNVR subset	stringent	1.00769	0.00766087	0.00453503	0.0911691
IBD	CNV	Mb	CNVR subset	stringent	1.2033	0.185066	0.117167	0.114219
IBD	CNV	GENES	CNVR subset	stringent	1.01378	0.0136838	0.00735004	0.0626407
hepatic_fibrosis	CNV	Mb	CNVR subset	stringent	1.54444	0.434662	0.155851	0.00528776
hepatic_fibrosis	CNV	GENES	CNVR subset	stringent	1.03488	0.0342839	0.00859218	6.60381e-05
cholelithiasis	CNV	Mb	CNVR subset	stringent	1.08697	0.0833942	0.0676753	0.217849
cholelithiasis	CNV	GENES	CNVR subset	stringent	1.0069	0.00687317	0.00444434	0.121984
celiac	CNV	Mb	CNVR subset	stringent	1.12866	0.12103	0.181878	0.505765
celiac	CNV	GENES	CNVR subset	stringent	1.00173	0.00172644	0.0135333	0.898489
psoriasis	CNV	Mb	CNVR subset	stringent	1.22021	0.19902	0.129422	0.124107
psoriasis	CNV	GENES	CNVR subset	stringent	1.01497	0.0148586	0.00796319	0.0620534
gout	CNV	Mb	CNVR subset	stringent	1.12211	0.115215	0.106408	0.278914
gout	CNV	GENES	CNVR subset	stringent	1.00934	0.00929471	0.00706549	0.188339
RA	CNV	Mb	CNVR subset	stringent	1.19781	0.180498	0.102346	0.0777983
RA	CNV	GENES	CNVR subset	stringent	1.01158	0.0115116	0.00700786	0.10045
OA	CNV	Mb	CNVR subset	stringent	1.06112	0.0593234	0.0418479	0.156309
OA	CNV	GENES	CNVR subset	stringent	1.00786	0.0078301	0.00275877	0.00453598
SLE	CNV	Mb	CNVR subset	stringent	1.15473	0.143863	0.392034	0.713644
SLE	CNV	GENES	CNVR subset	stringent	0.9629	-0.0378056	0.0559259	0.499044
osteoporosis	CNV	Mb	CNVR subset	stringent	1.2892	0.254024	0.0735816	0.000555868
osteoporosis	CNV	GENES	CNVR subset	stringent	1.01608	0.0159485	0.00497917	0.00135987
AKI	CNV	Mb	CNVR subset	stringent	1.37577	0.319015	0.0665551	1.64104e-06
AKI	CNV	GENES	CNVR subset	stringent	1.02525	0.0249326	0.00407101	9.10035e-10
CKD	CNV	Mb	CNVR subset	stringent	1.46211	0.37988	0.0652559	5.83625e-09
CKD	CNV	GENES	CNVR subset	stringent	1.02784	0.0274628	0.00405004	1.19446e-11
KS	CNV	Mb	CNVR subset	stringent	1.10672	0.101398	0.108374	0.349464
KS	CNV	GENES	CNVR subset	stringent	1.00391	0.00390682	0.00762438	0.608363
PKD	CNV	Mb	CNVR subset	stringent	1.31707	0.275409	0.340728	0.418919
PKD	CNV	GENES	CNVR subset	stringent	1.01301	0.0129257	0.02406	0.591111
PC	CNV	Mb	CNVR subset	stringent	1.01065	0.0105978	0.103582	0.918508
PC	CNV	GENES	CNVR subset	stringent	0.994681	-0.00533344	0.00790498	0.49987
BC	CNV	Mb	CNVR subset	stringent	1.10155	0.0967181	0.0851446	0.255987
BC	CNV	GENES	CNVR subset	stringent	1.00189	0.00189214	0.00609165	0.756096
OC	CNV	Mb	CNVR subset	stringent	1.43453	0.36084	0.190948	0.0587936
OC	CNV	GENES	CNVR subset	stringent	0.999465	-0.000534847	0.0186626	0.977137
endometriosis	CNV	Mb	CNVR subset	stringent	0.862618	-0.147784	0.178168	0.406844
endometriosis	CNV	GENES	CNVR subset	stringent	0.991255	-0.00878336	0.0120659	0.466644
menstruation	CNV	Mb	CNVR subset	stringent	1.04128	0.0404533	0.0893043	0.650561
menstruation	CNV	GENES	CNVR subset	stringent	1.0064	0.00638037	0.00575248	0.267365
DiseaseBurden	CNV	Mb	CNVR subset	stringent		0.333664	0.0353161	3.47697e-21
DiseaseBurden	CNV	GENES	CNVR subset	stringent		0.0242228	0.00238568	3.22538e-24
KC	DUP	Mb	CNVR subset	stringent	0.69899	-0.358119	0.371464	0.335009
KC	DUP	GENES	CNVR subset	stringent	0.983922	-0.0162087	0.0242548	0.503964
CRC	DUP	Mb	CNVR subset	stringent	0.995659	-0.00435051	0.134205	0.97414
CRC	DUP	GENES	CNVR subset	stringent	0.992034	-0.00799815	0.0104931	0.445925
IDA	DUP	Mb	CNVR subset	stringent	1.14407	0.134596	0.0787036	0.0872358
IDA	DUP	GENES	CNVR subset	stringent	1.00926	0.0092155	0.00517857	0.0751505
B12A	DUP	Mb	CNVR subset	stringent	1.07657	0.073777	0.269151	0.784
B12A	DUP	GENES	CNVR subset	stringent	1.01413	0.0140304	0.0151477	0.354323
AA	DUP	Mb	CNVR subset	stringent	1.08042	0.0773488	0.374806	0.836502
AA	DUP	GENES	CNVR subset	stringent	0.962777	-0.0379333	0.0525501	0.470386
anaemia	DUP	Mb	CNVR subset	stringent	1.20512	0.186581	0.0673747	0.00561755
anaemia	DUP	GENES	CNVR subset	stringent	1.01052	0.010462	0.0046026	0.0230219
sarcoidosis	DUP	Mb	CNVR subset	stringent	0.494873	-0.703453	0.71242	0.32344
sarcoidosis	DUP	GENES	CNVR subset	stringent	0.968808	-0.0316888	0.0446847	0.478222
hypothyroidism	DUP	Mb	CNVR subset	stringent	0.973093	-0.0272757	0.0787516	0.729079
hypothyroidism	DUP	GENES	CNVR subset	stringent	0.995246	-0.00476554	0.00571197	0.404108
hyperthyroidism	DUP	Mb	CNVR subset	stringent	1.23804	0.213527	0.15927	0.18003
hyperthyroidism	DUP	GENES	CNVR subset	stringent	1.00978	0.0097281	0.0111629	0.383497
T1D	DUP	Mb	CNVR subset	stringent	0.840117	-0.174214	0.224783	0.43832
T1D	DUP	GENES	CNVR subset	stringent	0.990825	-0.00921694	0.0155767	0.554042
pituitary	DUP	Mb	CNVR subset	stringent	1.43703	0.362578	0.217705	0.0958219
pituitary	DUP	GENES	CNVR subset	stringent	1.00433	0.00432022	0.0202355	0.830939
lipid	DUP	Mb	CNVR subset	stringent	1.18041	0.165861	0.0549808	0.00255543
lipid	DUP	GENES	CNVR subset	stringent	1.01023	0.0101808	0.00375269	0.00666904
bilirubin	DUP	Mb	CNVR subset	stringent	0.949005	-0.0523415	0.40292	0.896641
bilirubin	DUP	GENES	CNVR subset	stringent	1.00854	0.00850155	0.0222002	0.701757
mineral	DUP	Mb	CNVR subset	stringent	1.21724	0.196588	0.115735	0.089394
mineral	DUP	GENES	CNVR subset	stringent	1.00902	0.00897672	0.00816372	0.271512
SCZ	DUP	Mb	CNVR subset	stringent	1.13425	0.125969	0.34387	0.714122
SCZ	DUP	GENES	CNVR subset	stringent	1.02932	0.0288976	0.0148304	0.0513508
bipolar	DUP	Mb	CNVR subset	stringent	1.24584	0.219811	0.229898	0.339009
bipolar	DUP	GENES	CNVR subset	stringent	1.03297	0.0324376	0.0103229	0.00167624
depression	DUP	Mb	CNVR subset	stringent	0.97216	-0.0282349	0.373368	0.93972
depression	DUP	GENES	CNVR subset	stringent	1.02214	0.0218997	0.0162783	0.178519
PD	DUP	Mb	CNVR subset	stringent	1.3802	0.322228	0.1456	0.0268908
PD	DUP	GENES	CNVR subset	stringent	1.01062	0.0105627	0.0116656	0.365224
AD	DUP	Mb	CNVR subset	stringent	1.10452	0.0994124	0.21216	0.639375
AD	DUP	GENES	CNVR subset	stringent	0.998789	-0.00121124	0.0166036	0.941846
MS	DUP	Mb	CNVR subset	stringent	0.63826	-0.449009	0.408657	0.271881
MS	DUP	GENES	CNVR subset	stringent	0.984397	-0.015726	0.0242919	0.517388
epilepsy	DUP	Mb	CNVR subset	stringent	1.23676	0.212498	0.121802	0.0810509
epilepsy	DUP	GENES	CNVR subset	stringent	1.00617	0.00614644	0.00914185	0.501366
headaches	DUP	Mb	CNVR subset	stringent	1.35813	0.306109	0.102765	0.0028946
headaches	DUP	GENES	CNVR subset	stringent	1.02129	0.0210641	0.00635176	0.00091229
apnea	DUP	Mb	CNVR subset	stringent	1.3449	0.296319	0.0940387	0.00162695
apnea	DUP	GENES	CNVR subset	stringent	1.02224	0.0219921	0.00576741	0.0001372
sleep	DUP	Mb	CNVR subset	stringent	1.24315	0.217651	0.32833	0.507393
sleep	DUP	GENES	CNVR subset	stringent	1.01245	0.0123718	0.0223368	0.579663
cornea	DUP	Mb	CNVR subset	stringent	1.18646	0.170973	0.176457	0.332585
cornea	DUP	GENES	CNVR subset	stringent	1.00854	0.00850028	0.012109	0.48269
cataract	DUP	Mb	CNVR subset	stringent	1.09848	0.093927	0.0550539	0.0879911
cataract	DUP	GENES	CNVR subset	stringent	1.00558	0.00556789	0.00377683	0.140422
glaucoma	DUP	Mb	CNVR subset	stringent	1.16043	0.148793	0.107179	0.165055
glaucoma	DUP	GENES	CNVR subset	stringent	1.01397	0.013877	0.00653327	0.0336662
IHD	DUP	Mb	CNVR subset	stringent	1.26144	0.232252	0.0505207	4.28288e-06
IHD	DUP	GENES	CNVR subset	stringent	1.01486	0.0147547	0.00337965	1.26686e-05
aneurysm	DUP	Mb	CNVR subset	stringent	1.23976	0.21492	0.131959	0.103379
aneurysm	DUP	GENES	CNVR subset	stringent	1.01041	0.0103535	0.00927618	0.264363
PE	DUP	Mb	CNVR subset	stringent	1.20417	0.18579	0.112422	0.0984096
PE	DUP	GENES	CNVR subset	stringent	1.01881	0.0186327	0.00665225	0.00509498
HTN_essential	DUP	Mb	CNVR subset	stringent	1.21898	0.198013	0.0432273	4.63336e-06
HTN_essential	DUP	GENES	CNVR subset	stringent	1.01144	0.0113732	0.00289963	8.77095e-05
valves	DUP	Mb	CNVR subset	stringent	1.31347	0.272672	0.0969426	0.00491259
valves	DUP	GENES	CNVR subset	stringent	1.01668	0.0165427	0.00623545	0.00797784
cardiomyopathies	DUP	Mb	CNVR subset	stringent	1.23706	0.212739	0.206056	0.301868
cardiomyopathies	DUP	GENES	CNVR subset	stringent	1.00971	0.00966342	0.0140852	0.49267
conduction	DUP	Mb	CNVR subset	stringent	1.30262	0.264378	0.0537124	8.56179e-07
conduction	DUP	GENES	CNVR subset	stringent	1.01501	0.0148952	0.00357926	3.16126e-05
stroke_ischemic	DUP	Mb	CNVR subset	stringent	1.11529	0.109111	0.169535	0.519842
stroke_ischemic	DUP	GENES	CNVR subset	stringent	0.996129	-0.00387855	0.0135004	0.773889
stroke_hemorrhagic	DUP	Mb	CNVR subset	stringent	1.21742	0.196732	0.181468	0.278313
stroke_hemorrhagic	DUP	GENES	CNVR subset	stringent	0.993577	-0.00644335	0.0163066	0.692741
pneumonia	DUP	Mb	CNVR subset	stringent	1.18661	0.171098	0.0663683	0.00993705
pneumonia	DUP	GENES	CNVR subset	stringent	1.00804	0.00801198	0.00465604	0.0852925
emphysema	DUP	Mb	CNVR subset	stringent	1.54156	0.432793	0.115608	0.000181381
emphysema	DUP	GENES	CNVR subset	stringent	1.02124	0.0210225	0.00835207	0.0118346
COPD	DUP	Mb	CNVR subset	stringent	1.39738	0.334602	0.0674044	6.90231e-07
COPD	DUP	GENES	CNVR subset	stringent	1.01739	0.0172396	0.00468445	0.000233079
asthma	DUP	Mb	CNVR subset	stringent	1.15136	0.14094	0.0561553	0.0120793
asthma	DUP	GENES	CNVR subset	stringent	1.00709	0.0070619	0.00382265	0.0646915
hernia	DUP	Mb	CNVR subset	stringent	1.12045	0.113727	0.0722063	0.115251
hernia	DUP	GENES	CNVR subset	stringent	1.00172	0.00172075	0.0053346	0.747026
IBD	DUP	Mb	CNVR subset	stringent	1.21055	0.191076	0.125428	0.127661
IBD	DUP	GENES	CNVR subset	stringent	1.0141	0.0140004	0.00785285	0.0746121
hepatic_fibrosis	DUP	Mb	CNVR subset	stringent	1.38889	0.328507	0.185743	0.0769594
hepatic_fibrosis	DUP	GENES	CNVR subset	stringent	1.02777	0.0273938	0.010417	0.00854542
cholelithiasis	DUP	Mb	CNVR subset	stringent	1.02779	0.0274098	0.077161	0.722418
cholelithiasis	DUP	GENES	CNVR subset	stringent	1.00279	0.00278503	0.00513983	0.58792
celiac	DUP	Mb	CNVR subset	stringent	1.14403	0.13456	0.193756	0.487378
celiac	DUP	GENES	CNVR subset	stringent	1.00241	0.00240349	0.014455	0.867941
psoriasis	DUP	Mb	CNVR subset	stringent	1.10327	0.0982782	0.154	0.523362
psoriasis	DUP	GENES	CNVR subset	stringent	1.00184	0.00183998	0.0109732	0.866835
gout	DUP	Mb	CNVR subset	stringent	1.09518	0.0909217	0.115137	0.429713
gout	DUP	GENES	CNVR subset	stringent	1.00203	0.00203093	0.00851754	0.811539
RA	DUP	Mb	CNVR subset	stringent	1.09945	0.0948064	0.11816	0.422346
RA	DUP	GENES	CNVR subset	stringent	1.00569	0.00567326	0.00820202	0.489132
OA	DUP	Mb	CNVR subset	stringent	0.971693	-0.0287156	0.0473541	0.544247
OA	DUP	GENES	CNVR subset	stringent	1.00278	0.00277446	0.00310893	0.37217
SLE	DUP	Mb	CNVR subset	stringent	1.11295	0.107013	0.440414	0.80802
SLE	DUP	GENES	CNVR subset	stringent	0.974511	-0.0258199	0.0522941	0.621487
osteoporosis	DUP	Mb	CNVR subset	stringent	1.18928	0.173345	0.0845201	0.0402732
osteoporosis	DUP	GENES	CNVR subset	stringent	1.01134	0.011272	0.00567266	0.0469139
AKI	DUP	Mb	CNVR subset	stringent	1.2632	0.233645	0.0757015	0.00202595
AKI	DUP	GENES	CNVR subset	stringent	1.01231	0.0122397	0.00519496	0.0184698
CKD	DUP	Mb	CNVR subset	stringent	1.36285	0.309578	0.0730601	2.26226e-05
CKD	DUP	GENES	CNVR subset	stringent	1.02035	0.0201478	0.00468664	1.71584e-05
KS	DUP	Mb	CNVR subset	stringent	1.05839	0.0567451	0.121607	0.640767
KS	DUP	GENES	CNVR subset	stringent	1.00007	7.06925e-05	0.00876894	0.993568
PKD	DUP	Mb	CNVR subset	stringent	0.867884	-0.141697	0.553093	0.797803
PKD	DUP	GENES	CNVR subset	stringent	0.989015	-0.0110462	0.0404117	0.784592
PC	DUP	Mb	CNVR subset	stringent	1.06004	0.0583076	0.108367	0.590537
PC	DUP	GENES	CNVR subset	stringent	0.995148	-0.00486407	0.0085314	0.568585
BC	DUP	Mb	CNVR subset	stringent	1.07701	0.0741921	0.0941977	0.430918
BC	DUP	GENES	CNVR subset	stringent	0.99756	-0.00244344	0.00699264	0.726766
OC	DUP	Mb	CNVR subset	stringent	1.59011	0.463801	0.183196	0.0113504
OC	DUP	GENES	CNVR subset	stringent	1.00692	0.00689505	0.0172136	0.688745
endometriosis	DUP	Mb	CNVR subset	stringent	0.885318	-0.121808	0.193091	0.528149
endometriosis	DUP	GENES	CNVR subset	stringent	0.994626	-0.00538802	0.0124219	0.664468
menstruation	DUP	Mb	CNVR subset	stringent	0.938997	-0.0629429	0.107049	0.556545
menstruation	DUP	GENES	CNVR subset	stringent	1.00106	0.00105607	0.00670566	0.87486
DiseaseBurden	DUP	Mb	CNVR subset	stringent		0.233111	0.0385267	1.44436e-09
DiseaseBurden	DUP	GENES	CNVR subset	stringent		0.0143469	0.00260854	3.80144e-08
KC	DEL	Mb	CNVR subset	stringent	0.894703	-0.111264	0.663183	0.866762
KC	DEL	GENES	CNVR subset	stringent	1.05147	0.0501892	0.0227444	0.0273378
CRC	DEL	Mb	CNVR subset	stringent	1.36568	0.311653	0.252992	0.217999
CRC	DEL	GENES	CNVR subset	stringent	1.02776	0.0273791	0.0162219	0.0914522
IDA	DEL	Mb	CNVR subset	stringent	1.77202	0.572119	0.147015	9.96017e-05
IDA	DEL	GENES	CNVR subset	stringent	1.04238	0.0415107	0.00918916	6.2618e-06
B12A	DEL	Mb	CNVR subset	stringent	2.35958	0.858483	0.361364	0.017517
B12A	DEL	GENES	CNVR subset	stringent	1.06531	0.0632674	0.0203233	0.00185169
AA	DEL	Mb	CNVR subset	stringent	1.21772	0.196982	0.886977	0.82425
AA	DEL	GENES	CNVR subset	stringent	1.02196	0.0217195	0.0545286	0.690399
anaemia	DEL	Mb	CNVR subset	stringent	2.04714	0.716445	0.125457	1.12527e-08
anaemia	DEL	GENES	CNVR subset	stringent	1.05625	0.0547295	0.00747473	2.44419e-13
sarcoidosis	DEL	Mb	CNVR subset	stringent	1.8841	0.633448	0.523316	0.226106
sarcoidosis	DEL	GENES	CNVR subset	stringent	1.04064	0.0398398	0.0328079	0.22462
hypothyroidism	DEL	Mb	CNVR subset	stringent	1.13807	0.129336	0.16301	0.427532
hypothyroidism	DEL	GENES	CNVR subset	stringent	1.01285	0.0127675	0.0110089	0.246154
hyperthyroidism	DEL	Mb	CNVR subset	stringent	1.05354	0.0521602	0.4432	0.906313
hyperthyroidism	DEL	GENES	CNVR subset	stringent	1.00123	0.00122987	0.0317032	0.969055
T1D	DEL	Mb	CNVR subset	stringent	2.47983	0.908189	0.228847	7.23154e-05
T1D	DEL	GENES	CNVR subset	stringent	1.07515	0.0724616	0.0129442	2.16844e-08
pituitary	DEL	Mb	CNVR subset	stringent	1.21743	0.196746	0.659303	0.765386
pituitary	DEL	GENES	CNVR subset	stringent	1.03767	0.0369817	0.0309516	0.232156
lipid	DEL	Mb	CNVR subset	stringent	1.59428	0.466424	0.122417	0.000138902
lipid	DEL	GENES	CNVR subset	stringent	1.04748	0.0463901	0.00768272	1.55804e-09
bilirubin	DEL	Mb	CNVR subset	stringent	0.805109	-0.216777	1.078	0.840626
bilirubin	DEL	GENES	CNVR subset	stringent	0.890293	-0.116205	0.179915	0.518353
mineral	DEL	Mb	CNVR subset	stringent	2.06915	0.727139	0.203195	0.000345548
mineral	DEL	GENES	CNVR subset	stringent	1.04767	0.0465732	0.0126857	0.00024131
SCZ	DEL	Mb	CNVR subset	stringent	1.28863	0.253577	0.760656	0.738858
SCZ	DEL	GENES	CNVR subset	stringent	1.06224	0.0603767	0.0254377	0.0176199
bipolar	DEL	Mb	CNVR subset	stringent	2.24998	0.810923	0.349636	0.0203768
bipolar	DEL	GENES	CNVR subset	stringent	1.06407	0.0621054	0.0190727	0.00112898
depression	DEL	Mb	CNVR subset	stringent	1.17407	0.16048	0.750666	0.830716
depression	DEL	GENES	CNVR subset	stringent	1.0063	0.00628199	0.054714	0.908592
PD	DEL	Mb	CNVR subset	stringent	1.3529	0.302254	0.442705	0.494769
PD	DEL	GENES	CNVR subset	stringent	1.03725	0.0365688	0.0265983	0.169176
AD	DEL	Mb	CNVR subset	stringent	1.68777	0.523408	0.441063	0.235346
AD	DEL	GENES	CNVR subset	stringent	1.01275	0.0126693	0.0429069	0.767785
MS	DEL	Mb	CNVR subset	stringent	0.961282	-0.0394877	0.648393	0.951438
MS	DEL	GENES	CNVR subset	stringent	1.00895	0.00890751	0.0385988	0.817492
epilepsy	DEL	Mb	CNVR subset	stringent	2.41104	0.880058	0.190333	3.76816e-06
epilepsy	DEL	GENES	CNVR subset	stringent	1.06173	0.0599028	0.0112763	1.08265e-07
headaches	DEL	Mb	CNVR subset	stringent	1.23731	0.212939	0.263187	0.418469
headaches	DEL	GENES	CNVR subset	stringent	1.0148	0.014691	0.0176046	0.404001
apnea	DEL	Mb	CNVR subset	stringent	1.68622	0.522492	0.209772	0.012747
apnea	DEL	GENES	CNVR subset	stringent	1.05278	0.0514327	0.0104953	9.55735e-07
sleep	DEL	Mb	CNVR subset	stringent	0.873621	-0.135109	1.04268	0.8969
sleep	DEL	GENES	CNVR subset	stringent	0.938408	-0.06357	0.128032	0.619529
cornea	DEL	Mb	CNVR subset	stringent	2.1879	0.78294	0.300013	0.00906244
cornea	DEL	GENES	CNVR subset	stringent	1.01122	0.0111533	0.0328138	0.733934
cataract	DEL	Mb	CNVR subset	stringent	1.3957	0.333396	0.124123	0.00723124
cataract	DEL	GENES	CNVR subset	stringent	1.02447	0.0241787	0.00835681	0.00381229
glaucoma	DEL	Mb	CNVR subset	stringent	1.3136	0.272774	0.25964	0.293448
glaucoma	DEL	GENES	CNVR subset	stringent	1.02077	0.0205554	0.0173065	0.234941
IHD	DEL	Mb	CNVR subset	stringent	1.50915	0.411547	0.116096	0.000392802
IHD	DEL	GENES	CNVR subset	stringent	1.03511	0.0345029	0.00744389	3.56819e-06
aneurysm	DEL	Mb	CNVR subset	stringent	1.6414	0.495549	0.318894	0.120193
aneurysm	DEL	GENES	CNVR subset	stringent	1.03021	0.0297618	0.0242215	0.219171
PE	DEL	Mb	CNVR subset	stringent	1.45069	0.372043	0.24943	0.135812
PE	DEL	GENES	CNVR subset	stringent	1.03558	0.0349604	0.0146572	0.01707
HTN_essential	DEL	Mb	CNVR subset	stringent	1.79581	0.585458	0.0951226	7.51874e-10
HTN_essential	DEL	GENES	CNVR subset	stringent	1.04835	0.0472166	0.0063992	1.60064e-13
valves	DEL	Mb	CNVR subset	stringent	2.07593	0.730408	0.204655	0.000358384
valves	DEL	GENES	CNVR subset	stringent	1.06324	0.0613223	0.0121785	4.7714e-07
cardiomyopathies	DEL	Mb	CNVR subset	stringent	1.74911	0.559107	0.429902	0.193414
cardiomyopathies	DEL	GENES	CNVR subset	stringent	1.01548	0.0153619	0.039761	0.699234
conduction	DEL	Mb	CNVR subset	stringent	1.86448	0.622983	0.120753	2.48085e-07
conduction	DEL	GENES	CNVR subset	stringent	1.05349	0.0521103	0.00790979	4.45563e-11
stroke_ischemic	DEL	Mb	CNVR subset	stringent	1.2227	0.201066	0.429439	0.639638
stroke_ischemic	DEL	GENES	CNVR subset	stringent	1.01294	0.0128599	0.0313666	0.681815
stroke_hemorrhagic	DEL	Mb	CNVR subset	stringent	2.35247	0.855465	0.307792	0.00544662
stroke_hemorrhagic	DEL	GENES	CNVR subset	stringent	1.03644	0.0357947	0.0264424	0.175837
pneumonia	DEL	Mb	CNVR subset	stringent	2.0394	0.712657	0.124815	1.13156e-08
pneumonia	DEL	GENES	CNVR subset	stringent	1.06183	0.0599951	0.00729687	2.00067e-16
emphysema	DEL	Mb	CNVR subset	stringent	1.76388	0.567519	0.335116	0.0903603
emphysema	DEL	GENES	CNVR subset	stringent	1.04967	0.0484793	0.0188053	0.00993855
COPD	DEL	Mb	CNVR subset	stringent	2.32653	0.844376	0.141506	2.41543e-09
COPD	DEL	GENES	CNVR subset	stringent	1.07028	0.0679203	0.00852047	1.56858e-15
asthma	DEL	Mb	CNVR subset	stringent	1.99807	0.692184	0.106365	7.63439e-11
asthma	DEL	GENES	CNVR subset	stringent	1.04669	0.0456338	0.00692842	4.50425e-11
hernia	DEL	Mb	CNVR subset	stringent	1.44335	0.366966	0.163659	0.0249445
hernia	DEL	GENES	CNVR subset	stringent	1.03254	0.0320247	0.00936725	0.000628995
IBD	DEL	Mb	CNVR subset	stringent	1.15502	0.144122	0.3231	0.655554
IBD	DEL	GENES	CNVR subset	stringent	1.01128	0.0112154	0.0205501	0.585234
hepatic_fibrosis	DEL	Mb	CNVR subset	stringent	2.52683	0.926966	0.314184	0.00317371
hepatic_fibrosis	DEL	GENES	CNVR subset	stringent	1.06853	0.066283	0.0168896	8.69183e-05
cholelithiasis	DEL	Mb	CNVR subset	stringent	1.3962	0.333752	0.147705	0.0238467
cholelithiasis	DEL	GENES	CNVR subset	stringent	1.02537	0.0250505	0.00954608	0.00868617
celiac	DEL	Mb	CNVR subset	stringent	1.03413	0.0335603	0.509882	0.947521
celiac	DEL	GENES	CNVR subset	stringent	0.998413	-0.00158796	0.0367484	0.965533
psoriasis	DEL	Mb	CNVR subset	stringent	1.82019	0.598939	0.253187	0.0180009
psoriasis	DEL	GENES	CNVR subset	stringent	1.05496	0.0535017	0.012975	3.73269e-05
gout	DEL	Mb	CNVR subset	stringent	1.33582	0.289547	0.291402	0.320402
gout	DEL	GENES	CNVR subset	stringent	1.04192	0.0410659	0.01421	0.00385324
RA	DEL	Mb	CNVR subset	stringent	1.8635	0.622456	0.223842	0.00542272
RA	DEL	GENES	CNVR subset	stringent	1.04383	0.0428968	0.0150412	0.00434513
OA	DEL	Mb	CNVR subset	stringent	1.61404	0.478738	0.0954761	5.32511e-07
OA	DEL	GENES	CNVR subset	stringent	1.0332	0.0326644	0.00633844	2.55837e-07
SLE	DEL	Mb	CNVR subset	stringent	1.37972	0.321879	0.886847	0.716644
SLE	DEL	GENES	CNVR subset	stringent	0.859122	-0.151844	0.269614	0.573304
osteoporosis	DEL	Mb	CNVR subset	stringent	1.89661	0.640069	0.161699	7.54568e-05
osteoporosis	DEL	GENES	CNVR subset	stringent	1.04246	0.041584	0.0113571	0.000250751
AKI	DEL	Mb	CNVR subset	stringent	2.15323	0.76697	0.149916	3.12084e-07
AKI	DEL	GENES	CNVR subset	stringent	1.07755	0.0746929	0.0078006	1.0159e-21
CKD	DEL	Mb	CNVR subset	stringent	2.18766	0.782833	0.154255	3.87661e-07
CKD	DEL	GENES	CNVR subset	stringent	1.07253	0.0700242	0.00908741	1.30196e-14
KS	DEL	Mb	CNVR subset	stringent	1.38833	0.328103	0.249866	0.189143
KS	DEL	GENES	CNVR subset	stringent	1.02278	0.0225245	0.0167364	0.178355
PKD	DEL	Mb	CNVR subset	stringent	3.18072	1.15711	0.467227	0.0132661
PKD	DEL	GENES	CNVR subset	stringent	1.06936	0.0670618	0.0334335	0.0448746
PC	DEL	Mb	CNVR subset	stringent	0.723461	-0.323708	0.318711	0.309782
PC	DEL	GENES	CNVR subset	stringent	0.991562	-0.00847361	0.0207387	0.682841
BC	DEL	Mb	CNVR subset	stringent	1.23215	0.20876	0.203045	0.30388
BC	DEL	GENES	CNVR subset	stringent	1.02329	0.0230253	0.0137826	0.0948002
OC	DEL	Mb	CNVR subset	stringent	0.0545927	-2.90786	2.65774	0.273908
OC	DEL	GENES	CNVR subset	stringent	0.765185	-0.267637	0.261281	0.30568
endometriosis	DEL	Mb	CNVR subset	stringent	0.76286	-0.270681	0.447192	0.544987
endometriosis	DEL	GENES	CNVR subset	stringent	0.969385	-0.0310938	0.037993	0.413124
menstruation	DEL	Mb	CNVR subset	stringent	1.46686	0.383124	0.171698	0.0256557
menstruation	DEL	GENES	CNVR subset	stringent	1.03052	0.0300655	0.0123827	0.0151811
DiseaseBurden	DEL	Mb	CNVR subset	stringent		0.854923	0.0879827	2.57062e-22
DiseaseBurden	DEL	GENES	CNVR subset	stringent		0.0740881	0.00587684	1.97501e-36
KC	CNV	Mb	CNVR-corrected	stringent	1.02015	0.019953	0.0664976	0.764134
KC	CNV	GENES	CNVR-corrected	stringent	0.993882	-0.00613658	0.00793624	0.439383
CRC	CNV	Mb	CNVR-corrected	stringent	0.973611	-0.0267431	0.0353542	0.449389
CRC	CNV	GENES	CNVR-corrected	stringent	0.996949	-0.00305531	0.00386315	0.429009
IDA	CNV	Mb	CNVR-corrected	stringent	1.07302	0.0704775	0.0214073	0.000994026
IDA	CNV	GENES	CNVR-corrected	stringent	1.00711	0.00708243	0.00233021	0.00237057
B12A	CNV	Mb	CNVR-corrected	stringent	1.00912	0.00907882	0.0746312	0.903177
B12A	CNV	GENES	CNVR-corrected	stringent	0.998656	-0.00134445	0.00827801	0.870981
AA	CNV	Mb	CNVR-corrected	stringent	0.785714	-0.241163	0.133041	0.0698794
AA	CNV	GENES	CNVR-corrected	stringent	0.998126	-0.00187543	0.0118584	0.874337
anaemia	CNV	Mb	CNVR-corrected	stringent	1.05343	0.0520559	0.0195146	0.00764093
anaemia	CNV	GENES	CNVR-corrected	stringent	1.00684	0.00681304	0.00209007	0.00111526
sarcoidosis	CNV	Mb	CNVR-corrected	stringent	0.952548	-0.048615	0.105323	0.644383
sarcoidosis	CNV	GENES	CNVR-corrected	stringent	0.989593	-0.0104615	0.011934	0.380696
hypothyroidism	CNV	Mb	CNVR-corrected	stringent	1.04399	0.0430525	0.0191247	0.0243766
hypothyroidism	CNV	GENES	CNVR-corrected	stringent	1.00458	0.00457308	0.00208795	0.0285081
hyperthyroidism	CNV	Mb	CNVR-corrected	stringent	1.02664	0.0262881	0.0504408	0.60225
hyperthyroidism	CNV	GENES	CNVR-corrected	stringent	1.00143	0.00143203	0.00558112	0.7975
T1D	CNV	Mb	CNVR-corrected	stringent	1.04949	0.0483079	0.0454987	0.288353
T1D	CNV	GENES	CNVR-corrected	stringent	1.0075	0.00746765	0.00464046	0.107562
pituitary	CNV	Mb	CNVR-corrected	stringent	1.01331	0.0132201	0.082284	0.872358
pituitary	CNV	GENES	CNVR-corrected	stringent	0.999925	-7.50627e-05	0.00913319	0.993443
lipid	CNV	Mb	CNVR-corrected	stringent	1.02327	0.023008	0.0146158	0.115445
lipid	CNV	GENES	CNVR-corrected	stringent	1.00241	0.00241166	0.00157188	0.124967
bilirubin	CNV	Mb	CNVR-corrected	stringent	0.907672	-0.0968718	0.111882	0.386577
bilirubin	CNV	GENES	CNVR-corrected	stringent	0.992817	-0.0072094	0.0117652	0.540027
mineral	CNV	Mb	CNVR-corrected	stringent	0.964742	-0.0358946	0.038508	0.351268
mineral	CNV	GENES	CNVR-corrected	stringent	0.999811	-0.000189263	0.00406513	0.962866
SCZ	CNV	Mb	CNVR-corrected	stringent	1.24821	0.221709	0.0695576	0.00143553
SCZ	CNV	GENES	CNVR-corrected	stringent	1.01557	0.0154503	0.00698605	0.0269943
bipolar	CNV	Mb	CNVR-corrected	stringent	1.19237	0.175942	0.0566087	0.00188331
bipolar	CNV	GENES	CNVR-corrected	stringent	1.01683	0.0166888	0.00537745	0.00191264
depression	CNV	Mb	CNVR-corrected	stringent	1.13324	0.125078	0.0780146	0.108877
depression	CNV	GENES	CNVR-corrected	stringent	1.00837	0.00833031	0.00878794	0.343167
PD	CNV	Mb	CNVR-corrected	stringent	1.02492	0.0246109	0.0524916	0.639174
PD	CNV	GENES	CNVR-corrected	stringent	1.00379	0.00378485	0.00566299	0.503911
AD	CNV	Mb	CNVR-corrected	stringent	0.941076	-0.0607312	0.0641463	0.343761
AD	CNV	GENES	CNVR-corrected	stringent	0.99462	-0.00539437	0.00687179	0.432452
MS	CNV	Mb	CNVR-corrected	stringent	1.03154	0.0310489	0.0680021	0.647967
MS	CNV	GENES	CNVR-corrected	stringent	0.99643	-0.00357682	0.0079404	0.65238
epilepsy	CNV	Mb	CNVR-corrected	stringent	1.11145	0.105667	0.0342182	0.00201487
epilepsy	CNV	GENES	CNVR-corrected	stringent	1.01242	0.012341	0.00347017	0.000376107
headaches	CNV	Mb	CNVR-corrected	stringent	1.01447	0.0143671	0.0358844	0.688883
headaches	CNV	GENES	CNVR-corrected	stringent	1.00573	0.00571623	0.0036794	0.120285
apnea	CNV	Mb	CNVR-corrected	stringent	1.07421	0.0715885	0.0300795	0.0173137
apnea	CNV	GENES	CNVR-corrected	stringent	1.00726	0.00723338	0.0032076	0.0241284
sleep	CNV	Mb	CNVR-corrected	stringent	0.932994	-0.069356	0.113819	0.54229
sleep	CNV	GENES	CNVR-corrected	stringent	0.983012	-0.0171341	0.0132579	0.196229
cornea	CNV	Mb	CNVR-corrected	stringent	1.06358	0.0616387	0.0494984	0.213034
cornea	CNV	GENES	CNVR-corrected	stringent	1.00407	0.00406398	0.00563546	0.470821
cataract	CNV	Mb	CNVR-corrected	stringent	1.04909	0.0479204	0.0144723	0.000929062
cataract	CNV	GENES	CNVR-corrected	stringent	1.00436	0.00435464	0.00160215	0.00656773
glaucoma	CNV	Mb	CNVR-corrected	stringent	1.0667	0.0645652	0.0294533	0.0283705
glaucoma	CNV	GENES	CNVR-corrected	stringent	1.00632	0.00629683	0.00324272	0.0521565
IHD	CNV	Mb	CNVR-corrected	stringent	1.0377	0.0370019	0.0147134	0.0119085
IHD	CNV	GENES	CNVR-corrected	stringent	1.00405	0.00403767	0.00160385	0.0118194
aneurysm	CNV	Mb	CNVR-corrected	stringent	1.08694	0.0833631	0.0386323	0.0309389
aneurysm	CNV	GENES	CNVR-corrected	stringent	1.00427	0.00426148	0.00443239	0.33633
PE	CNV	Mb	CNVR-corrected	stringent	1.03571	0.0350863	0.0333698	0.293058
PE	CNV	GENES	CNVR-corrected	stringent	0.999687	-0.000313303	0.00380732	0.934416
HTN_essential	CNV	Mb	CNVR-corrected	stringent	1.05318	0.0518168	0.0111339	3.2561e-06
HTN_essential	CNV	GENES	CNVR-corrected	stringent	1.00369	0.00367993	0.00121346	0.00242465
valves	CNV	Mb	CNVR-corrected	stringent	1.03683	0.0361663	0.0283363	0.201841
valves	CNV	GENES	CNVR-corrected	stringent	1.00513	0.00511517	0.00302913	0.091285
cardiomyopathies	CNV	Mb	CNVR-corrected	stringent	1.0856	0.0821343	0.0547892	0.133848
cardiomyopathies	CNV	GENES	CNVR-corrected	stringent	1.00721	0.00718808	0.00580847	0.215895
conduction	CNV	Mb	CNVR-corrected	stringent	1.04928	0.0481006	0.0147019	0.00106898
conduction	CNV	GENES	CNVR-corrected	stringent	1.0052	0.00518241	0.00159447	0.00115307
stroke_ischemic	CNV	Mb	CNVR-corrected	stringent	1.06731	0.0651451	0.0414887	0.116371
stroke_ischemic	CNV	GENES	CNVR-corrected	stringent	1.00195	0.00195219	0.00475131	0.681165
stroke_hemorrhagic	CNV	Mb	CNVR-corrected	stringent	1.09304	0.0889631	0.0465175	0.0558167
stroke_hemorrhagic	CNV	GENES	CNVR-corrected	stringent	1.00695	0.00692792	0.00516591	0.179893
pneumonia	CNV	Mb	CNVR-corrected	stringent	1.03172	0.0312233	0.019516	0.109624
pneumonia	CNV	GENES	CNVR-corrected	stringent	1.00568	0.00566813	0.00207071	0.0061948
emphysema	CNV	Mb	CNVR-corrected	stringent	1.02768	0.0273083	0.0464465	0.556565
emphysema	CNV	GENES	CNVR-corrected	stringent	1.00092	0.000921397	0.00515821	0.85823
COPD	CNV	Mb	CNVR-corrected	stringent	1.05199	0.050688	0.0224295	0.0238285
COPD	CNV	GENES	CNVR-corrected	stringent	1.00451	0.00449671	0.00243494	0.0647847
asthma	CNV	Mb	CNVR-corrected	stringent	1.05854	0.0568948	0.0151704	0.000176565
asthma	CNV	GENES	CNVR-corrected	stringent	1.0041	0.00409644	0.00167758	0.0146115
hernia	CNV	Mb	CNVR-corrected	stringent	1.00114	0.00113966	0.0205261	0.955722
hernia	CNV	GENES	CNVR-corrected	stringent	0.999187	-0.000813819	0.002267	0.719607
IBD	CNV	Mb	CNVR-corrected	stringent	1.00372	0.00371601	0.0382114	0.922529
IBD	CNV	GENES	CNVR-corrected	stringent	0.997368	-0.00263516	0.00430775	0.54072
hepatic_fibrosis	CNV	Mb	CNVR-corrected	stringent	0.989263	-0.0107949	0.0701458	0.877695
hepatic_fibrosis	CNV	GENES	CNVR-corrected	stringent	0.99173	-0.00830432	0.00815611	0.308597
cholelithiasis	CNV	Mb	CNVR-corrected	stringent	1.01971	0.0195156	0.0200921	0.331395
cholelithiasis	CNV	GENES	CNVR-corrected	stringent	1.00077	0.000768646	0.00222126	0.729312
celiac	CNV	Mb	CNVR-corrected	stringent	1.00949	0.00944347	0.0554236	0.864706
celiac	CNV	GENES	CNVR-corrected	stringent	1.00306	0.00305403	0.00590292	0.604893
psoriasis	CNV	Mb	CNVR-corrected	stringent	1.10636	0.101079	0.038224	0.00818368
psoriasis	CNV	GENES	CNVR-corrected	stringent	1.00531	0.00529724	0.004433	0.232105
gout	CNV	Mb	CNVR-corrected	stringent	1.03482	0.0342267	0.0323352	0.289829
gout	CNV	GENES	CNVR-corrected	stringent	1.00165	0.00164854	0.00365707	0.652146
RA	CNV	Mb	CNVR-corrected	stringent	1.03778	0.0370804	0.0328007	0.258277
RA	CNV	GENES	CNVR-corrected	stringent	0.997661	-0.00234164	0.00386191	0.544288
OA	CNV	Mb	CNVR-corrected	stringent	1.01354	0.0134521	0.0121775	0.269304
OA	CNV	GENES	CNVR-corrected	stringent	1.00151	0.00150418	0.00132542	0.256432
SLE	CNV	Mb	CNVR-corrected	stringent	1.04593	0.0449094	0.121076	0.710698
SLE	CNV	GENES	CNVR-corrected	stringent	1.02067	0.0204607	0.00833877	0.0141401
osteoporosis	CNV	Mb	CNVR-corrected	stringent	1.00164	0.00163864	0.0251004	0.947948
osteoporosis	CNV	GENES	CNVR-corrected	stringent	0.999484	-0.000516627	0.0027423	0.85057
AKI	CNV	Mb	CNVR-corrected	stringent	1.06383	0.0618772	0.0219499	0.00481712
AKI	CNV	GENES	CNVR-corrected	stringent	1.00586	0.00584341	0.00240464	0.0150964
CKD	CNV	Mb	CNVR-corrected	stringent	1.06795	0.0657399	0.0228213	0.00396878
CKD	CNV	GENES	CNVR-corrected	stringent	1.00372	0.00371283	0.00258657	0.151167
KS	CNV	Mb	CNVR-corrected	stringent	1.0355	0.034884	0.0318246	0.27302
KS	CNV	GENES	CNVR-corrected	stringent	0.998136	-0.00186604	0.00366222	0.610376
PKD	CNV	Mb	CNVR-corrected	stringent	0.786176	-0.240575	0.155715	0.122353
PKD	CNV	GENES	CNVR-corrected	stringent	0.973698	-0.0266536	0.016619	0.108757
PC	CNV	Mb	CNVR-corrected	stringent	0.974747	-0.0255772	0.0298993	0.392305
PC	CNV	GENES	CNVR-corrected	stringent	0.995392	-0.00461832	0.00336361	0.169745
BC	CNV	Mb	CNVR-corrected	stringent	1.02789	0.0275059	0.025273	0.27644
BC	CNV	GENES	CNVR-corrected	stringent	1.00137	0.00136856	0.00276099	0.620122
OC	CNV	Mb	CNVR-corrected	stringent	1.01819	0.018025	0.0746278	0.809143
OC	CNV	GENES	CNVR-corrected	stringent	1.00284	0.0028405	0.00800194	0.722607
endometriosis	CNV	Mb	CNVR-corrected	stringent	0.905996	-0.0987205	0.0500661	0.0486322
endometriosis	CNV	GENES	CNVR-corrected	stringent	0.987698	-0.012378	0.00539199	0.0216974
menstruation	CNV	Mb	CNVR-corrected	stringent	0.969081	-0.0314072	0.0276673	0.256302
menstruation	CNV	GENES	CNVR-corrected	stringent	0.995411	-0.00459918	0.00299735	0.124928
DiseaseBurden	CNV	Mb	CNVR-corrected	stringent		0.055855	0.0101068	3.26957e-08
DiseaseBurden	CNV	GENES	CNVR-corrected	stringent		0.00515286	0.00109927	2.76611e-06
KC	DUP	Mb	CNVR-corrected	stringent	0.982003	-0.018161	0.081608	0.823894
KC	DUP	GENES	CNVR-corrected	stringent	0.991577	-0.00845889	0.00883369	0.338279
CRC	DUP	Mb	CNVR-corrected	stringent	0.968504	-0.0320027	0.0415694	0.441381
CRC	DUP	GENES	CNVR-corrected	stringent	0.997714	-0.00228868	0.00418026	0.584038
IDA	DUP	Mb	CNVR-corrected	stringent	1.06283	0.0609355	0.0256984	0.0177312
IDA	DUP	GENES	CNVR-corrected	stringent	1.00534	0.00532535	0.0025892	0.0397096
B12A	DUP	Mb	CNVR-corrected	stringent	0.99027	-0.00977738	0.0898045	0.913302
B12A	DUP	GENES	CNVR-corrected	stringent	0.993041	-0.00698359	0.00952084	0.46325
AA	DUP	Mb	CNVR-corrected	stringent	0.710915	-0.341202	0.165849	0.0396564
AA	DUP	GENES	CNVR-corrected	stringent	0.997266	-0.00273729	0.0130318	0.833632
anaemia	DUP	Mb	CNVR-corrected	stringent	1.0605	0.0587372	0.0228531	0.0101639
anaemia	DUP	GENES	CNVR-corrected	stringent	1.00668	0.00665455	0.00226847	0.00335161
sarcoidosis	DUP	Mb	CNVR-corrected	stringent	0.963806	-0.0368654	0.122346	0.763169
sarcoidosis	DUP	GENES	CNVR-corrected	stringent	0.992895	-0.00713002	0.012691	0.574242
hypothyroidism	DUP	Mb	CNVR-corrected	stringent	1.03851	0.0377848	0.0227489	0.0967243
hypothyroidism	DUP	GENES	CNVR-corrected	stringent	1.00199	0.00198996	0.00233273	0.393625
hyperthyroidism	DUP	Mb	CNVR-corrected	stringent	0.990252	-0.00979537	0.0620388	0.874543
hyperthyroidism	DUP	GENES	CNVR-corrected	stringent	0.997745	-0.00225772	0.00631372	0.72065
T1D	DUP	Mb	CNVR-corrected	stringent	1.06041	0.0586564	0.0532942	0.271064
T1D	DUP	GENES	CNVR-corrected	stringent	1.00551	0.00549519	0.00521911	0.292388
pituitary	DUP	Mb	CNVR-corrected	stringent	1.06876	0.0665026	0.0910339	0.465069
pituitary	DUP	GENES	CNVR-corrected	stringent	1.00181	0.00180594	0.0097123	0.852489
lipid	DUP	Mb	CNVR-corrected	stringent	1.02214	0.0218962	0.0171692	0.202197
lipid	DUP	GENES	CNVR-corrected	stringent	1.00091	0.00090502	0.0017229	0.599383
bilirubin	DUP	Mb	CNVR-corrected	stringent	0.972749	-0.0276293	0.122063	0.820927
bilirubin	DUP	GENES	CNVR-corrected	stringent	0.990518	-0.00952713	0.0131174	0.467656
mineral	DUP	Mb	CNVR-corrected	stringent	0.950448	-0.0508223	0.045972	0.26894
mineral	DUP	GENES	CNVR-corrected	stringent	0.996948	-0.00305675	0.004544	0.501138
SCZ	DUP	Mb	CNVR-corrected	stringent	1.17434	0.16071	0.0966546	0.0963678
SCZ	DUP	GENES	CNVR-corrected	stringent	1.00927	0.00922328	0.00973966	0.343648
bipolar	DUP	Mb	CNVR-corrected	stringent	1.1149	0.108767	0.0766564	0.155932
bipolar	DUP	GENES	CNVR-corrected	stringent	1.00866	0.00862045	0.00752047	0.251686
depression	DUP	Mb	CNVR-corrected	stringent	1.17352	0.160011	0.0883828	0.070229
depression	DUP	GENES	CNVR-corrected	stringent	1.00719	0.00716891	0.00974872	0.462115
PD	DUP	Mb	CNVR-corrected	stringent	1.0312	0.0307264	0.0617073	0.618528
PD	DUP	GENES	CNVR-corrected	stringent	1.00407	0.00406251	0.00613672	0.507971
AD	DUP	Mb	CNVR-corrected	stringent	0.902306	-0.102801	0.0784306	0.189949
AD	DUP	GENES	CNVR-corrected	stringent	0.988873	-0.0111889	0.00786508	0.154852
MS	DUP	Mb	CNVR-corrected	stringent	1.00216	0.0021585	0.0828523	0.979216
MS	DUP	GENES	CNVR-corrected	stringent	0.997461	-0.00254229	0.00856256	0.766537
epilepsy	DUP	Mb	CNVR-corrected	stringent	1.08463	0.0812367	0.0423012	0.0548029
epilepsy	DUP	GENES	CNVR-corrected	stringent	1.01045	0.0103929	0.0038729	0.00728596
headaches	DUP	Mb	CNVR-corrected	stringent	1.02905	0.0286335	0.041672	0.49201
headaches	DUP	GENES	CNVR-corrected	stringent	1.00522	0.005206	0.00402245	0.195585
apnea	DUP	Mb	CNVR-corrected	stringent	1.0563	0.0547697	0.0366249	0.134804
apnea	DUP	GENES	CNVR-corrected	stringent	1.00485	0.00483524	0.00362075	0.181737
[truncated: 6,054 more rows]

## Sheet: Table_S8
Table S8. Disease variance explained by the CNV burden
Explained variance: measured as the adjusted R2 (quantitative traits, i.e., disease burden) or the McFadden pseudo-R2 (binary traits) for a regression model predicting disease outcome or disease burden (PHENO) as a function of the burden type: - burden_type: Number of megabase pairs (Mb) or genes (GENES). - CNV_type: Affected by CNVs, duplications, or deletions.
	Burden type		Explained variance
PHENO	CNV_type	burden_type	adjR2	McFadden_pseudoR2
bipolar	DEL	GENES		0.00139277
SCZ	DEL	GENES		0.00114469
bipolar	CNV	GENES		0.000935213
SCZ	CNV	Mb		0.000888193
SCZ	DEL	Mb		0.00080765
SCZ	CNV	GENES		0.000800535
bipolar	DEL	Mb		0.000697894
PKD	DUP	GENES		0.000640555
bipolar	CNV	Mb		0.000627037
PKD	DUP	Mb		0.000551786
AA	DUP	Mb		0.000482098
epilepsy	DEL	GENES		0.000396211
AA	CNV	Mb		0.000373742
SLE	CNV	GENES		0.000347225
T1D	DEL	GENES		0.000343458
SLE	DUP	GENES		0.000338559
epilepsy	CNV	GENES		0.000335389
sleep	DEL	GENES		0.000321253
apnea	DEL	GENES		0.000304331
bipolar	DUP	GENES		0.000301287
scoliosis	DEL	GENES		0.000301201
SCZ	DUP	Mb		0.000286951
epilepsy	CNV	Mb		0.000279991
apnea	CNV	GENES		0.000279301
PKD	CNV	Mb		0.000276459
SCZ	DUP	GENES		0.000274789
PKD	CNV	GENES		0.000270163
B12A	DEL	GENES		0.000255976
AKI	DEL	GENES		0.000249738
depression	DUP	Mb		0.000243884
epilepsy	DEL	Mb		0.000237497
CKD	DEL	GENES		0.000228159
bilirubin	DEL	Mb		0.000225486
depression	CNV	Mb		0.000204779
sleep	DEL	Mb		0.000202984
scoliosis	CNV	Mb		0.000198786
psoriasis	CNV	Mb		0.000198517
psoriasis	DEL	GENES		0.000190264
apnea	CNV	Mb		0.000183328
scoliosis	CNV	GENES		0.000182716
PKD	DEL	GENES		0.00016279
depression	CNV	GENES		0.000156841
bipolar	DUP	Mb		0.000155397
headaches	CNV	GENES		0.000145311
sleep	CNV	GENES		0.00014108
scoliosis	DEL	Mb		0.000137089
anemia	CNV	GENES		0.000136735
SLE	DUP	Mb		0.000135855
COPD	DEL	GENES		0.000135131
stroke_hemorrhagic	CNV	Mb		0.000133324
IDA	DEL	GENES		0.000132942
endometriosis	CNV	GENES		0.000132393
AKI	CNV	GENES		0.000131416
epilepsy	DUP	GENES		0.000131182
SLE	DEL	Mb		0.000129058
psoriasis	DUP	Mb		0.000128389
asthma	CNV	Mb		0.00012651
headaches	DUP	GENES		0.00012354
depression	DUP	GENES		0.000123447
pneumonia	DEL	GENES		0.000120297
COPD	CNV	Mb		0.000115625
apnea	DUP	GENES		0.000115209
CKD	CNV	Mb		0.000114766
IDA	CNV	GENES		0.000113348
IDA	CNV	Mb		0.000112908
aneurysm	CNV	Mb		0.000112679
apnea	DEL	Mb		0.000110308
T1D	CNV	GENES		0.000109573
cardiomyopathies	CNV	Mb		0.000109335
AD	DUP	GENES		0.000108798
endometriosis	CNV	Mb		0.000106035
KC	DUP	GENES		0.00010555
epilepsy	DUP	Mb		0.000103461
mineral	DEL	GENES		0.000101632
asthma	DEL	GENES		0.000101492
cardiomyopathies	DEL	Mb		0.000101343
COPD	CNV	GENES		0.00010087
asthma	DEL	Mb		0.000100418
cardiomyopathies	DEL	GENES		9.94445e-05
anemia	DEL	GENES		9.85724e-05
PC	CNV	GENES		9.53924e-05
AKI	CNV	Mb		9.53919e-05
CKD	CNV	GENES		9.4168e-05
pneumonia	CNV	GENES		9.38117e-05
endometriosis	DEL	GENES		9.11238e-05
apnea	DUP	Mb		9.09907e-05
pituitary	DUP	Mb		8.90295e-05
scoliosis	DUP	Mb		8.87179e-05
bilirubin	CNV	Mb		8.80421e-05
cornea	DEL	Mb		8.73812e-05
sarcoidosis	CNV	GENES		8.56124e-05
AD	DUP	Mb		8.54701e-05
PC	DUP	GENES		8.53064e-05
stroke_hemorrhagic	DUP	Mb		8.31418e-05
anemia	CNV	Mb		8.31141e-05
CKD	DEL	Mb		7.84377e-05
celiac	DEL	GENES		7.81952e-05
sarcoidosis	DUP	GENES		7.75564e-05
psoriasis	DEL	Mb		7.61347e-05
psoriasis	CNV	GENES		7.60065e-05
asthma	CNV	GENES		7.57647e-05
endometriosis	DUP	GENES		7.34811e-05
anemia	DUP	GENES		7.27574e-05
conduction	CNV	GENES		7.26017e-05
COPD	DUP	Mb		7.11916e-05
IDA	DEL	Mb		7.01992e-05
conduction	DEL	GENES		6.96175e-05
valves	CNV	GENES		6.81234e-05
hepatic_fibrosis	DEL	GENES		6.59771e-05
conduction	CNV	Mb		6.48941e-05
stroke_ischemic	DUP	Mb		6.48421e-05
anemia	DUP	Mb		6.45813e-05
stroke_ischemic	DEL	GENES		6.4321e-05
cornea	CNV	Mb		6.36143e-05
aneurysm	DUP	Mb		6.16338e-05
IHD	DEL	GENES		6.05507e-05
RA	DEL	GENES		6.04482e-05
emphysema	CNV	Mb		6.03471e-05
AKI	DUP	Mb		6.03227e-05
glaucoma	CNV	GENES		5.98204e-05
lipid	DEL	GENES		5.97538e-05
aneurysm	DEL	Mb		5.90911e-05
endometriosis	DUP	Mb		5.82981e-05
cardiomyopathies	CNV	GENES		5.8013e-05
pituitary	DEL	Mb		5.79678e-05
KC	DEL	GENES		5.77898e-05
HTN_essential	CNV	Mb		5.75116e-05
hypothyroidism	DEL	GENES		5.74369e-05
RA	DEL	Mb		5.69085e-05
endometriosis	DEL	Mb		5.62588e-05
osteoporosis	DEL	GENES		5.60637e-05
stroke_hemorrhagic	DEL	Mb		5.59304e-05
IDA	DUP	Mb		5.49836e-05
emphysema	DEL	GENES		5.3477e-05
valves	DEL	GENES		5.34388e-05
glaucoma	CNV	Mb		5.27103e-05
CKD	DUP	Mb		5.20067e-05
AD	CNV	Mb		5.19006e-05
gout	DEL	GENES		5.11167e-05
asthma	DUP	Mb		5.10805e-05
HTN_essential	DEL	GENES		5.09177e-05
scoliosis	DUP	GENES		5.07656e-05
emphysema	DEL	Mb		5.0543e-05
AD	CNV	GENES		4.87969e-05
COPD	DEL	Mb		4.85883e-05
headaches	DUP	Mb		4.81368e-05
hernia	DEL	Mb		4.6936e-05
PC	DEL	Mb		4.64786e-05
IHD	CNV	GENES		4.5406e-05
glaucoma	DUP	GENES		4.4646e-05
IDA	DUP	GENES		4.42351e-05
conduction	DUP	Mb		4.16758e-05
sarcoidosis	DUP	Mb		4.07765e-05
T1D	CNV	Mb		3.99199e-05
AA	DUP	GENES		3.9632e-05
OC	DEL	GENES		3.90659e-05
PC	CNV	Mb		3.88862e-05
AKI	DEL	Mb		3.82846e-05
hyperthyroidism	DEL	GENES		3.76181e-05
cardiomyopathies	DUP	Mb		3.74793e-05
stroke_ischemic	CNV	Mb		3.74034e-05
HTN_essential	DEL	Mb		3.72792e-05
KC	CNV	GENES		3.71253e-05
pneumonia	CNV	Mb		3.68814e-05
depression	DEL	GENES		3.68237e-05
sarcoidosis	CNV	Mb		3.6543e-05
COPD	DUP	GENES		3.57179e-05
IHD	CNV	Mb		3.56306e-05
valves	DUP	GENES		3.47793e-05
AD	DEL	GENES		3.45724e-05
KC	DEL	Mb		3.44673e-05
sleep	DUP	GENES		3.43532e-05
pneumonia	DUP	GENES		3.41159e-05
pneumonia	DEL	Mb		3.40275e-05
hyperthyroidism	DEL	Mb		3.39782e-05
conduction	DUP	GENES		3.30238e-05
MS	DEL	Mb		3.23049e-05
OC	CNV	Mb		3.17677e-05
T1D	DEL	Mb		3.16294e-05
glaucoma	DUP	Mb		3.13424e-05
bilirubin	CNV	GENES		3.12825e-05
HTN_essential	CNV	GENES		3.07746e-05
AKI	DUP	GENES		3.07282e-05
hernia	DEL	GENES		3.06431e-05
emphysema	CNV	GENES		2.97821e-05
headaches	CNV	Mb		2.96192e-05
bilirubin	DUP	GENES		2.95902e-05
B12A	DEL	Mb		2.95574e-05
RA	CNV	Mb		2.95534e-05
OC	DUP	Mb		2.90274e-05
CRC	CNV	GENES		2.88131e-05
PE	CNV	Mb		2.82077e-05
AA	CNV	GENES		2.80477e-05
CRC	DUP	GENES		2.77677e-05
HTN_essential	DUP	Mb		2.75337e-05
OA	DEL	GENES		2.69244e-05
asthma	DUP	GENES		2.67953e-05
cholelithiasis	DEL	GENES		2.65275e-05
PD	DUP	Mb		2.61839e-05
valves	CNV	Mb		2.58774e-05
conduction	DEL	Mb		2.54159e-05
SLE	CNV	Mb		2.50968e-05
stroke_hemorrhagic	CNV	GENES		2.50068e-05
IHD	DEL	Mb		2.44679e-05
sleep	CNV	Mb		2.4053e-05
glaucoma	DEL	Mb		2.37805e-05
emphysema	DUP	Mb		2.31344e-05
PKD	DEL	Mb		2.31021e-05
headaches	DEL	GENES		2.2921e-05
hepatic_fibrosis	CNV	GENES		2.26687e-05
cataract	CNV	Mb		2.20972e-05
valves	DUP	Mb		2.1764e-05
aneurysm	CNV	GENES		2.15526e-05
KS	DEL	Mb		2.15467e-05
pituitary	CNV	Mb		2.1272e-05
hypothyroidism	CNV	Mb		2.11196e-05
cataract	DUP	Mb		2.10962e-05
aneurysm	DEL	GENES		2.1088e-05
KS	CNV	Mb		2.10057e-05
RA	DUP	GENES		2.08318e-05
KS	DEL	GENES		2.07424e-05
gout	CNV	Mb		2.0738e-05
OC	DUP	GENES		2.05744e-05
PD	CNV	GENES		2.03524e-05
MS	CNV	GENES		2.01641e-05
anemia	DEL	Mb		1.97974e-05
KC	DUP	Mb		1.94534e-05
CRC	DUP	Mb		1.94429e-05
PD	CNV	Mb		1.93479e-05
osteoporosis	DEL	Mb		1.93096e-05
CRC	CNV	Mb		1.83274e-05
BC	CNV	Mb		1.75534e-05
glaucoma	DEL	GENES		1.69865e-05
hepatic_fibrosis	DUP	Mb		1.6858e-05
hyperthyroidism	CNV	Mb		1.67033e-05
B12A	CNV	GENES		1.65852e-05
IHD	DUP	Mb		1.62563e-05
SLE	DEL	GENES		1.62356e-05
T1D	DUP	Mb		1.61861e-05
IHD	DUP	GENES		1.6038e-05
cardiomyopathies	DUP	GENES		1.59669e-05
gout	DUP	Mb		1.59415e-05
cornea	CNV	GENES		1.5878e-05
PD	DUP	GENES		1.58695e-05
PE	CNV	GENES		1.574e-05
BC	DEL	GENES		1.55485e-05
PE	DEL	Mb		1.54898e-05
CKD	DUP	GENES		1.53748e-05
stroke_hemorrhagic	DUP	GENES		1.52575e-05
PE	DUP	Mb		1.50983e-05
KS	DUP	GENES		1.49469e-05
MS	DUP	GENES		1.44502e-05
cornea	DUP	GENES		1.43982e-05
hepatic_fibrosis	CNV	Mb		1.35927e-05
stroke_hemorrhagic	DEL	GENES		1.35636e-05
pneumonia	DUP	Mb		1.30318e-05
BC	DUP	Mb		1.27093e-05
cataract	CNV	GENES		1.27051e-05
cornea	DUP	Mb		1.269e-05
lipid	CNV	GENES		1.24952e-05
hypothyroidism	CNV	GENES		1.24357e-05
hypothyroidism	DEL	Mb		1.16706e-05
psoriasis	DUP	GENES		1.16669e-05
PC	DEL	GENES		1.13542e-05
hypothyroidism	DUP	Mb		1.1194e-05
PC	DUP	Mb		1.06699e-05
IBD	DUP	Mb		1.0531e-05
PE	DEL	GENES		1.0218e-05
T1D	DUP	GENES		9.8065e-06
aneurysm	DUP	GENES		9.76e-06
mineral	DUP	Mb		9.52647e-06
B12A	DUP	GENES		9.48139e-06
sarcoidosis	DEL	GENES		9.34401e-06
cholelithiasis	DEL	Mb		9.18302e-06
cataract	DUP	GENES		9.11986e-06
HTN_essential	DUP	GENES		8.92746e-06
PE	DUP	GENES		8.80905e-06
emphysema	DUP	GENES		8.01156e-06
hernia	DUP	Mb		7.95059e-06
lipid	CNV	Mb		7.6518e-06
mineral	CNV	GENES		7.59536e-06
lipid	DEL	Mb		7.27068e-06
celiac	CNV	GENES		7.26213e-06
bilirubin	DUP	Mb		7.1029e-06
MS	DEL	GENES		6.77615e-06
KS	DUP	Mb		6.5361e-06
IBD	DEL	GENES		6.39725e-06
cholelithiasis	CNV	Mb		6.31503e-06
menstruation	DEL	GENES		5.9419e-06
hyperthyroidism	CNV	GENES		5.6015e-06
hernia	DUP	GENES		5.52373e-06
celiac	DUP	Mb		5.25139e-06
BC	DEL	Mb		5.16203e-06
gout	DEL	Mb		5.09857e-06
PD	DEL	GENES		4.87731e-06
valves	DEL	Mb		4.83921e-06
gout	CNV	GENES		4.67183e-06
B12A	CNV	Mb		4.63698e-06
mineral	DEL	Mb		4.62143e-06
cataract	DEL	GENES		4.13908e-06
OC	DEL	Mb		4.04233e-06
sleep	DUP	Mb		3.86188e-06
osteoporosis	DUP	GENES		3.85678e-06
IBD	CNV	Mb		3.81719e-06
OC	CNV	GENES		3.77869e-06
MS	DUP	Mb		3.7561e-06
menstruation	DUP	GENES		3.63657e-06
stroke_ischemic	DUP	GENES		3.43867e-06
celiac	CNV	Mb		3.22014e-06
OA	DEL	Mb		3.20177e-06
depression	DEL	Mb		3.01752e-06
RA	DUP	Mb		3.01545e-06
KS	CNV	GENES		2.86409e-06
AA	DEL	Mb		2.85099e-06
OA	CNV	GENES		2.83912e-06
IBD	DEL	Mb		2.76774e-06
hepatic_fibrosis	DUP	GENES		2.71105e-06
lipid	DUP	Mb		2.69703e-06
stroke_ischemic	DEL	Mb		2.675e-06
bilirubin	DEL	GENES		2.46046e-06
mineral	DUP	GENES		2.45534e-06
cataract	DEL	Mb		2.39638e-06
mineral	CNV	Mb		2.23644e-06
pituitary	DUP	GENES		2.15253e-06
cholelithiasis	CNV	GENES		2.05931e-06
CRC	DEL	GENES		1.93183e-06
BC	CNV	GENES		1.90147e-06
pituitary	CNV	GENES		1.8951e-06
MS	CNV	Mb		1.8279e-06
menstruation	CNV	Mb		1.82173e-06
osteoporosis	DUP	Mb		1.65046e-06
cornea	DEL	GENES		1.64621e-06
IBD	DUP	GENES		1.60003e-06
osteoporosis	CNV	GENES		1.52081e-06
osteoporosis	CNV	Mb		1.48357e-06
stroke_ischemic	CNV	GENES		1.48348e-06
sarcoidosis	DEL	Mb		1.45661e-06
hernia	CNV	Mb		1.4505e-06
hyperthyroidism	DUP	Mb		1.4377e-06
cholelithiasis	DUP	Mb		1.27408e-06
menstruation	DUP	Mb		1.26421e-06
AD	DEL	Mb		1.25906e-06
AA	DEL	GENES		1.22264e-06
CRC	DEL	Mb		1.03285e-06
headaches	DEL	Mb		1.01835e-06
RA	CNV	GENES		1.00453e-06
celiac	DUP	GENES		1.00313e-06
OA	CNV	Mb		8.71995e-07
B12A	DUP	Mb		7.10637e-07
menstruation	CNV	GENES		6.05051e-07
menstruation	DEL	Mb		5.8437e-07
gout	DUP	GENES		5.71747e-07
cholelithiasis	DUP	GENES		4.39339e-07
KC	CNV	Mb		3.63849e-07
hypothyroidism	DUP	GENES		2.87502e-07
lipid	DUP	GENES		2.81869e-07
OA	DUP	GENES		1.52648e-07
hepatic_fibrosis	DEL	Mb		1.12826e-07
celiac	DEL	Mb		1.11445e-07
IBD	CNV	GENES		3.58408e-08
BC	DUP	GENES		2.3239e-08
hyperthyroidism	DUP	GENES		1.37986e-08
pituitary	DEL	GENES		5.09403e-09
hernia	CNV	GENES		4.73262e-09
PD	DEL	Mb		1.7173e-09
OA	DUP	Mb		6.36077e-10
DiseaseBurden	CNV	Mb	0.000100246
DiseaseBurden	CNV	GENES	9.82044e-05
DiseaseBurden	DEL	Mb	6.59597e-05
DiseaseBurden	DEL	GENES	0.000198693
DiseaseBurden	DUP	Mb	4.54457e-05
DiseaseBurden	DUP	GENES	2.1273e-05
